# Supplementary material for: Doubly zwitterionic, di-reduced, highly electron-rich, air-stable naphthalenediimides: redox-switchable islands of aromatic–antiaromatic states
Source: Chem Sci. 2019 May 21;10(26):6482–93. doi: 10.1039/c9sc00962k (PMC6611073; doi:10.1039/c9sc00962k)
Supplement: Supplementary file 2 [file SC-010-C9SC00962K-s002.cif]

# Electronic Supplementary Material (ESI) for Chemical Science.
# This journal is © The Royal Society of Chemistry 2019

####################################################################### 
# 
# This file contains crystal structure data downloaded from the 
# Cambridge Structural Database (CSD) hosted by the Cambridge 
# Crystallographic Data Centre (CCDC).
# 
# Full information about CCDC data access policies and citation 
# guidelines are available at http://www.ccdc.cam.ac.uk/access/V1 
# 
# Audit and citation data items may have been added by the CCDC. 
# Please retain this information to preserve the provenance of 
# this file and to allow appropriate attribution of the data. 
# 
#######################################################################

data_PMSK39_0m_a
_database_code_depnum_ccdc_archive 'CCDC 1822817'
loop_
_audit_author_name
_audit_author_address
'Sharvan Kumar'
;Jawaharlal Nehru University
India
;
_audit_update_record             
;
2018-07-05 deposited with the CCDC.	2019-05-21 downloaded from the CCDC.
;

_audit_creation_method           SHELXL-2014
_chemical_name_systematic        
"'N,N-dibenzyl-2,6-triethyldiphosphonium-naphthalene-l,4,5,8-tetracarboxylic acid bisimide-bis-tetrafluoroborate' ?"
_chemical_name_common            'Triethyldiphosphonium NDI dication'
_chemical_melting_point          '275 \%C'
_chemical_formula_moiety         'C40 H46 N2 O4 P2, 2(B F4)'
_chemical_formula_sum            'C40 H46 B2 F8 N2 O4 P2'
_chemical_formula_weight         854.35

loop_
_atom_type_symbol
_atom_type_description
_atom_type_scat_dispersion_real
_atom_type_scat_dispersion_imag
_atom_type_scat_source
C C 0.0033 0.0016 'International Tables Vol C Tables 4.2.6.8 and 6.1.1.4'
H H 0.0000 0.0000 'International Tables Vol C Tables 4.2.6.8 and 6.1.1.4'
B B 0.0013 0.0007 'International Tables Vol C Tables 4.2.6.8 and 6.1.1.4'
N N 0.0061 0.0033 'International Tables Vol C Tables 4.2.6.8 and 6.1.1.4'
O O 0.0106 0.0060 'International Tables Vol C Tables 4.2.6.8 and 6.1.1.4'
F F 0.0171 0.0103 'International Tables Vol C Tables 4.2.6.8 and 6.1.1.4'
P P 0.1023 0.0942 'International Tables Vol C Tables 4.2.6.8 and 6.1.1.4'

_space_group_crystal_system      triclinic
_space_group_IT_number           2
_space_group_name_H-M_alt        'P -1'
_space_group_name_Hall           '-P 1'

_shelx_space_group_comment       
;
The symmetry employed for this shelxl refinement is uniquely defined
by the following loop, which should always be used as a source of
symmetry information in preference to the above space-group names.
They are only intended as comments.
;

loop_
_space_group_symop_operation_xyz
'x, y, z'
'-x, -y, -z'

_cell_length_a                   9.2333(6)
_cell_length_b                   10.3160(7)
_cell_length_c                   11.4148(8)
_cell_angle_alpha                94.362(3)
_cell_angle_beta                 91.419(2)
_cell_angle_gamma                116.416(3)
_cell_volume                     968.83(12)
_cell_formula_units_Z            1
_cell_measurement_temperature    100(2)
_cell_measurement_reflns_used    9911
_cell_measurement_theta_min      2.21
_cell_measurement_theta_max      28.27

_exptl_crystal_description       'rectangular block'
_exptl_crystal_colour            yellow
_exptl_crystal_density_meas      ?
_exptl_crystal_density_method    ?
_exptl_crystal_density_diffrn    1.464
_exptl_crystal_F_000             444
_exptl_transmission_factor_min   0.969
_exptl_transmission_factor_max   0.988
_exptl_crystal_size_max          0.160
_exptl_crystal_size_mid          0.140
_exptl_crystal_size_min          0.060
_exptl_absorpt_coefficient_mu    0.196
_shelx_estimated_absorpt_T_min   0.969
_shelx_estimated_absorpt_T_max   0.988
_exptl_absorpt_correction_type   multi-scan
_exptl_absorpt_correction_T_min  ?
_exptl_absorpt_correction_T_max  ?
_exptl_absorpt_process_details   SADABS

_exptl_special_details           
;
 ?
;

_diffrn_ambient_temperature      100(2)
_diffrn_radiation_wavelength     0.71073
_diffrn_radiation_type           MoK\a
_diffrn_source                   ?
_diffrn_measurement_device_type  'Bruker APEX-II CMOS'
_diffrn_measurement_method       '\f and \w scans'
_diffrn_detector_area_resol_mean ?
_diffrn_reflns_number            30338
_diffrn_reflns_av_unetI/netI     0.0602
_diffrn_reflns_av_R_equivalents  0.1450
_diffrn_reflns_limit_h_min       -12
_diffrn_reflns_limit_h_max       12
_diffrn_reflns_limit_k_min       -13
_diffrn_reflns_limit_k_max       13
_diffrn_reflns_limit_l_min       -15
_diffrn_reflns_limit_l_max       15
_diffrn_reflns_theta_min         2.215
_diffrn_reflns_theta_max         28.302
_diffrn_reflns_theta_full        25.242
_diffrn_measured_fraction_theta_max 0.998
_diffrn_measured_fraction_theta_full 1.000
_diffrn_reflns_Laue_measured_fraction_max 0.998
_diffrn_reflns_Laue_measured_fraction_full 1.000
_diffrn_reflns_point_group_measured_fraction_max 0.998
_diffrn_reflns_point_group_measured_fraction_full 1.000
_reflns_number_total             4823
_reflns_number_gt                4437
_reflns_threshold_expression     'I > 2\s(I)'
_reflns_Friedel_coverage         0.000
_reflns_Friedel_fraction_max     .
_reflns_Friedel_fraction_full    .

_reflns_special_details          
;
 Reflections were merged by SHELXL according to the crystal
 class for the calculation of statistics and refinement.
 
 _reflns_Friedel_fraction is defined as the number of unique
 Friedel pairs measured divided by the number that would be
 possible theoretically, ignoring centric projections and
 systematic absences.
;

_computing_data_collection       'Bruker APEX2'
_computing_cell_refinement       'Bruker SAINT'
_computing_data_reduction        'Bruker SAINT'
_computing_structure_solution    'SHELXS-97 (Sheldrick 2008)'
_computing_structure_refinement  'SHELXL-2014 (Sheldrick, 2014)'
_computing_molecular_graphics    'Bruker SHELXTL'
_computing_publication_material  'Bruker SHELXTL'

_refine_special_details          
;
 ?
;
_refine_ls_structure_factor_coef Fsqd
_refine_ls_matrix_type           full
_refine_ls_weighting_scheme      calc
_refine_ls_weighting_details     
'w=1/[\s^2^(Fo^2^)+(0.1000P)^2^+0.0974P] where P=(Fo^2^+2Fc^2^)/3'
_atom_sites_solution_primary     ?
_atom_sites_solution_secondary   ?
_atom_sites_solution_hydrogens   geom
_refine_ls_hydrogen_treatment    constr
_refine_ls_extinction_method     none
_refine_ls_extinction_coef       .
_refine_ls_number_reflns         4823
_refine_ls_number_parameters     265
_refine_ls_number_restraints     0
_refine_ls_R_factor_all          0.0499
_refine_ls_R_factor_gt           0.0467
_refine_ls_wR_factor_ref         0.1471
_refine_ls_wR_factor_gt          0.1423
_refine_ls_goodness_of_fit_ref   1.100
_refine_ls_restrained_S_all      1.100
_refine_ls_shift/su_max          0.000
_refine_ls_shift/su_mean         0.000

loop_
_atom_site_label
_atom_site_type_symbol
_atom_site_fract_x
_atom_site_fract_y
_atom_site_fract_z
_atom_site_U_iso_or_equiv
_atom_site_adp_type
_atom_site_occupancy
_atom_site_site_symmetry_order
_atom_site_calc_flag
_atom_site_refinement_flags_posn
_atom_site_refinement_flags_adp
_atom_site_refinement_flags_occupancy
_atom_site_disorder_assembly
_atom_site_disorder_group
P1 P 0.09730(4) 0.82314(3) 0.72645(3) 0.00751(12) Uani 1 1 d . . . . .
F2 F 0.30851(11) 0.80547(10) 0.22786(8) 0.0241(2) Uani 1 1 d . . . . .
F3 F 0.13590(11) 0.84354(10) 0.34838(8) 0.0240(2) Uani 1 1 d . . . . .
F1 F 0.33832(11) 1.03474(10) 0.27389(9) 0.0241(2) Uani 1 1 d . . . . .
F4 F 0.12263(11) 0.87302(11) 0.15379(8) 0.0253(2) Uani 1 1 d . . . . .
O2 O 0.35735(11) 0.55217(10) 0.45376(8) 0.0121(2) Uani 1 1 d . . . . .
O1 O 0.72462(11) 0.87302(10) 0.23271(8) 0.0142(2) Uani 1 1 d . . . . .
N1 N 0.55230(12) 0.71358(11) 0.35018(9) 0.0087(2) Uani 1 1 d . . . . .
C1 C 0.37100(14) 1.02423(13) 0.61525(10) 0.0076(2) Uani 1 1 d . . . . .
C5 C 0.51097(14) 0.94389(12) 0.46860(10) 0.0073(2) Uani 1 1 d . . . . .
C3 C 0.29285(14) 0.76904(13) 0.56969(11) 0.0086(2) Uani 1 1 d . . . . .
H3 H 0.2263 0.6726 0.5814 0.010 Uiso 1 1 calc R U . . .
C6 C 0.63929(14) 0.85242(13) 0.31551(11) 0.0088(2) Uani 1 1 d . . . . .
C9 C 0.46073(15) 0.49635(13) 0.20027(11) 0.0095(2) Uani 1 1 d . . . . .
C4 C 0.41180(14) 0.79917(13) 0.49133(10) 0.0076(2) Uani 1 1 d . . . . .
C2 C 0.26886(14) 0.88023(13) 0.63298(10) 0.0078(2) Uani 1 1 d . . . . .
C19 C -0.04289(15) 0.89075(14) 0.68121(11) 0.0109(3) Uani 1 1 d . . . . .
H19A H -0.1236 0.8707 0.7390 0.013 Uiso 1 1 calc R U . . .
H19B H 0.0157 0.9955 0.6808 0.013 Uiso 1 1 calc R U . . .
C10 C 0.38675(16) 0.54946(14) 0.12185(11) 0.0124(3) Uani 1 1 d . . . . .
H10 H 0.4090 0.6470 0.1304 0.015 Uiso 1 1 calc R U . . .
C14 C 0.42658(16) 0.35028(14) 0.18579(11) 0.0122(3) Uani 1 1 d . . . . .
H14 H 0.4743 0.3140 0.2385 0.015 Uiso 1 1 calc R U . . .
C17 C 0.15673(16) 0.86559(15) 0.88196(11) 0.0143(3) Uani 1 1 d . . . . .
H17A H 0.1568 0.9574 0.9080 0.017 Uiso 1 1 calc R U . . .
H17B H 0.0771 0.7910 0.9246 0.017 Uiso 1 1 calc R U . . .
C7 C 0.43494(14) 0.67769(13) 0.43189(11) 0.0086(2) Uani 1 1 d . . . . .
C8 C 0.58502(15) 0.59538(13) 0.29640(11) 0.0102(3) Uani 1 1 d . . . . .
H8A H 0.5902 0.5371 0.3577 0.012 Uiso 1 1 calc R U . . .
H8B H 0.6904 0.6381 0.2638 0.012 Uiso 1 1 calc R U . . .
C11 C 0.27950(16) 0.45604(15) 0.03065(12) 0.0155(3) Uani 1 1 d . . . . .
H11 H 0.2286 0.4913 -0.0206 0.019 Uiso 1 1 calc R U . . .
C12 C 0.24774(16) 0.31049(15) 0.01544(12) 0.0162(3) Uani 1 1 d . . . . .
H12 H 0.1774 0.2491 -0.0464 0.019 Uiso 1 1 calc R U . . .
C13 C 0.32145(16) 0.25762(14) 0.09300(12) 0.0155(3) Uani 1 1 d . . . . .
H13 H 0.3009 0.1605 0.0833 0.019 Uiso 1 1 calc R U . . .
C15 C -0.01627(16) 0.62665(14) 0.70160(12) 0.0127(3) Uani 1 1 d . . . . .
H15A H -0.1255 0.5996 0.7250 0.015 Uiso 1 1 calc R U . . .
H15B H -0.0240 0.5994 0.6176 0.015 Uiso 1 1 calc R U . . .
C20 C -0.12955(17) 0.82577(15) 0.56018(12) 0.0170(3) Uani 1 1 d . . . . .
H20A H -0.0509 0.8382 0.5031 0.025 Uiso 1 1 calc R U . . .
H20B H -0.1928 0.8742 0.5388 0.025 Uiso 1 1 calc R U . . .
H20C H -0.1995 0.7240 0.5624 0.025 Uiso 1 1 calc R U . . .
C16 C 0.04955(18) 0.53594(15) 0.76442(14) 0.0202(3) Uani 1 1 d . . . . .
H16A H 0.1568 0.5590 0.7410 0.030 Uiso 1 1 calc R U . . .
H16B H -0.0200 0.4344 0.7436 0.030 Uiso 1 1 calc R U . . .
H16C H 0.0531 0.5575 0.8481 0.030 Uiso 1 1 calc R U . . .
B1 B 0.22599(18) 0.88848(16) 0.25017(13) 0.0129(3) Uani 1 1 d . . . . .
C18 C 0.32429(18) 0.8762(2) 0.91255(13) 0.0271(4) Uani 1 1 d . . . . .
H18A H 0.3285 0.7893 0.8805 0.041 Uiso 1 1 calc R U . . .
H18B H 0.3438 0.8873 0.9966 0.041 Uiso 1 1 calc R U . . .
H18C H 0.4056 0.9587 0.8798 0.041 Uiso 1 1 calc R U . . .

loop_
_atom_site_aniso_label
_atom_site_aniso_U_11
_atom_site_aniso_U_22
_atom_site_aniso_U_33
_atom_site_aniso_U_23
_atom_site_aniso_U_13
_atom_site_aniso_U_12
P1 0.00857(18) 0.00495(19) 0.00785(19) 0.00167(13) 0.00312(12) 0.00170(14)
F2 0.0303(5) 0.0241(5) 0.0257(5) -0.0065(4) -0.0020(4) 0.0208(4)
F3 0.0324(5) 0.0259(5) 0.0199(5) 0.0091(4) 0.0098(4) 0.0170(4)
F1 0.0245(5) 0.0136(4) 0.0346(5) 0.0047(4) -0.0011(4) 0.0087(4)
F4 0.0277(5) 0.0350(5) 0.0172(4) -0.0028(4) -0.0048(4) 0.0188(4)
O2 0.0168(5) 0.0031(4) 0.0149(5) 0.0019(3) 0.0044(4) 0.0029(4)
O1 0.0173(5) 0.0075(4) 0.0149(5) -0.0007(3) 0.0081(4) 0.0029(4)
N1 0.0114(5) 0.0034(5) 0.0109(5) -0.0003(4) 0.0034(4) 0.0029(4)
C1 0.0101(5) 0.0039(5) 0.0081(5) 0.0000(4) 0.0014(4) 0.0025(4)
C5 0.0096(5) 0.0044(6) 0.0074(5) 0.0009(4) 0.0013(4) 0.0025(4)
C3 0.0108(5) 0.0023(5) 0.0105(6) 0.0006(4) 0.0010(4) 0.0009(4)
C6 0.0101(5) 0.0045(5) 0.0097(5) -0.0006(4) 0.0013(4) 0.0017(4)
C9 0.0116(5) 0.0062(6) 0.0104(6) -0.0001(4) 0.0048(4) 0.0036(5)
C4 0.0104(5) 0.0033(6) 0.0085(5) 0.0002(4) 0.0007(4) 0.0026(5)
C2 0.0089(5) 0.0053(6) 0.0079(5) 0.0012(4) 0.0027(4) 0.0017(4)
C19 0.0117(6) 0.0082(6) 0.0140(6) 0.0021(5) 0.0038(5) 0.0052(5)
C10 0.0175(6) 0.0084(6) 0.0127(6) 0.0006(5) 0.0033(5) 0.0068(5)
C14 0.0172(6) 0.0065(6) 0.0129(6) 0.0027(5) 0.0055(5) 0.0048(5)
C17 0.0133(6) 0.0165(7) 0.0094(6) 0.0013(5) 0.0038(5) 0.0031(5)
C7 0.0108(5) 0.0048(5) 0.0094(5) 0.0005(4) 0.0004(4) 0.0028(4)
C8 0.0131(6) 0.0053(5) 0.0133(6) -0.0009(4) 0.0024(5) 0.0054(5)
C11 0.0160(6) 0.0163(7) 0.0137(6) 0.0005(5) 0.0022(5) 0.0071(5)
C12 0.0151(6) 0.0150(7) 0.0126(6) -0.0037(5) 0.0043(5) 0.0020(5)
C13 0.0211(7) 0.0049(6) 0.0162(6) -0.0019(5) 0.0075(5) 0.0021(5)
C15 0.0132(6) 0.0071(6) 0.0160(6) 0.0033(5) 0.0042(5) 0.0025(5)
C20 0.0199(7) 0.0128(6) 0.0182(7) 0.0020(5) -0.0030(5) 0.0075(5)
C16 0.0247(7) 0.0117(7) 0.0273(8) 0.0114(6) 0.0088(6) 0.0091(6)
B1 0.0176(7) 0.0104(7) 0.0119(6) 0.0005(5) 0.0005(5) 0.0075(6)
C18 0.0147(7) 0.0447(10) 0.0149(7) 0.0056(7) -0.0011(5) 0.0066(7)

_geom_special_details            
;
 All esds (except the esd in the dihedral angle between two l.s. planes)
 are estimated using the full covariance matrix.  The cell esds are taken
 into account individually in the estimation of esds in distances, angles
 and torsion angles; correlations between esds in cell parameters are only
 used when they are defined by crystal symmetry.  An approximate (isotropic)
 treatment of cell esds is used for estimating esds involving l.s. planes.
;

loop_
_geom_bond_atom_site_label_1
_geom_bond_atom_site_label_2
_geom_bond_distance
_geom_bond_site_symmetry_2
_geom_bond_publ_flag
P1 C19 1.8038(13) . ?
P1 C17 1.8066(13) . ?
P1 C15 1.8153(13) . ?
P1 C2 1.8286(12) . ?
F2 B1 1.3913(16) . ?
F3 B1 1.3948(17) . ?
F1 B1 1.3989(17) . ?
F4 B1 1.3901(17) . ?
O2 C7 1.2186(15) . ?
O1 C6 1.2155(15) . ?
N1 C7 1.3881(15) . ?
N1 C6 1.3898(15) . ?
N1 C8 1.4758(15) . ?
C1 C2 1.3949(16) . ?
C1 C5 1.4116(17) 2_676 ?
C1 C6 1.4870(16) 2_676 ?
C5 C5 1.409(2) 2_676 ?
C5 C4 1.4103(16) . ?
C5 C1 1.4116(17) 2_676 ?
C3 C4 1.3749(17) . ?
C3 C2 1.4123(16) . ?
C3 H3 0.9300 . ?
C6 C1 1.4870(16) 2_676 ?
C9 C14 1.3907(17) . ?
C9 C10 1.3947(18) . ?
C9 C8 1.5128(17) . ?
C4 C7 1.4807(16) . ?
C19 C20 1.5250(18) . ?
C19 H19A 0.9700 . ?
C19 H19B 0.9700 . ?
C10 C11 1.3930(18) . ?
C10 H10 0.9300 . ?
C14 C13 1.3955(18) . ?
C14 H14 0.9300 . ?
C17 C18 1.531(2) . ?
C17 H17A 0.9700 . ?
C17 H17B 0.9700 . ?
C8 H8A 0.9700 . ?
C8 H8B 0.9700 . ?
C11 C12 1.392(2) . ?
C11 H11 0.9300 . ?
C12 C13 1.385(2) . ?
C12 H12 0.9300 . ?
C13 H13 0.9300 . ?
C15 C16 1.5316(18) . ?
C15 H15A 0.9700 . ?
C15 H15B 0.9700 . ?
C20 H20A 0.9600 . ?
C20 H20B 0.9600 . ?
C20 H20C 0.9600 . ?
C16 H16A 0.9600 . ?
C16 H16B 0.9600 . ?
C16 H16C 0.9600 . ?
C18 H18A 0.9600 . ?
C18 H18B 0.9600 . ?
C18 H18C 0.9600 . ?

loop_
_geom_angle_atom_site_label_1
_geom_angle_atom_site_label_2
_geom_angle_atom_site_label_3
_geom_angle
_geom_angle_site_symmetry_1
_geom_angle_site_symmetry_3
_geom_angle_publ_flag
C19 P1 C17 112.61(6) . . ?
C19 P1 C15 104.85(6) . . ?
C17 P1 C15 106.55(6) . . ?
C19 P1 C2 110.88(6) . . ?
C17 P1 C2 113.52(6) . . ?
C15 P1 C2 107.85(6) . . ?
C7 N1 C6 124.37(10) . . ?
C7 N1 C8 117.34(10) . . ?
C6 N1 C8 118.30(10) . . ?
C2 C1 C5 120.28(11) . 2_676 ?
C2 C1 C6 121.41(11) . 2_676 ?
C5 C1 C6 118.31(10) 2_676 2_676 ?
C5 C5 C4 118.36(14) 2_676 . ?
C5 C5 C1 120.71(13) 2_676 2_676 ?
C4 C5 C1 120.93(11) . 2_676 ?
C4 C3 C2 121.91(11) . . ?
C4 C3 H3 119.0 . . ?
C2 C3 H3 119.0 . . ?
O1 C6 N1 120.96(11) . . ?
O1 C6 C1 120.87(11) . 2_676 ?
N1 C6 C1 118.14(10) . 2_676 ?
C14 C9 C10 119.28(12) . . ?
C14 C9 C8 118.94(11) . . ?
C10 C9 C8 121.67(11) . . ?
C3 C4 C5 120.38(11) . . ?
C3 C4 C7 119.06(11) . . ?
C5 C4 C7 120.56(11) . . ?
C1 C2 C3 118.24(11) . . ?
C1 C2 P1 124.73(9) . . ?
C3 C2 P1 116.94(9) . . ?
C20 C19 P1 114.40(9) . . ?
C20 C19 H19A 108.7 . . ?
P1 C19 H19A 108.7 . . ?
C20 C19 H19B 108.7 . . ?
P1 C19 H19B 108.7 . . ?
H19A C19 H19B 107.6 . . ?
C11 C10 C9 119.85(12) . . ?
C11 C10 H10 120.1 . . ?
C9 C10 H10 120.1 . . ?
C9 C14 C13 120.71(12) . . ?
C9 C14 H14 119.6 . . ?
C13 C14 H14 119.6 . . ?
C18 C17 P1 113.20(9) . . ?
C18 C17 H17A 108.9 . . ?
P1 C17 H17A 108.9 . . ?
C18 C17 H17B 108.9 . . ?
P1 C17 H17B 108.9 . . ?
H17A C17 H17B 107.8 . . ?
O2 C7 N1 120.89(11) . . ?
O2 C7 C4 122.43(11) . . ?
N1 C7 C4 116.67(10) . . ?
N1 C8 C9 114.58(10) . . ?
N1 C8 H8A 108.6 . . ?
C9 C8 H8A 108.6 . . ?
N1 C8 H8B 108.6 . . ?
C9 C8 H8B 108.6 . . ?
H8A C8 H8B 107.6 . . ?
C12 C11 C10 120.62(13) . . ?
C12 C11 H11 119.7 . . ?
C10 C11 H11 119.7 . . ?
C13 C12 C11 119.61(13) . . ?
C13 C12 H12 120.2 . . ?
C11 C12 H12 120.2 . . ?
C12 C13 C14 119.91(12) . . ?
C12 C13 H13 120.0 . . ?
C14 C13 H13 120.0 . . ?
C16 C15 P1 117.43(10) . . ?
C16 C15 H15A 107.9 . . ?
P1 C15 H15A 107.9 . . ?
C16 C15 H15B 107.9 . . ?
P1 C15 H15B 107.9 . . ?
H15A C15 H15B 107.2 . . ?
C19 C20 H20A 109.5 . . ?
C19 C20 H20B 109.5 . . ?
H20A C20 H20B 109.5 . . ?
C19 C20 H20C 109.5 . . ?
H20A C20 H20C 109.5 . . ?
H20B C20 H20C 109.5 . . ?
C15 C16 H16A 109.5 . . ?
C15 C16 H16B 109.5 . . ?
H16A C16 H16B 109.5 . . ?
C15 C16 H16C 109.5 . . ?
H16A C16 H16C 109.5 . . ?
H16B C16 H16C 109.5 . . ?
F4 B1 F2 110.58(11) . . ?
F4 B1 F3 109.36(11) . . ?
F2 B1 F3 109.39(11) . . ?
F4 B1 F1 109.53(11) . . ?
F2 B1 F1 109.15(11) . . ?
F3 B1 F1 108.80(11) . . ?
C17 C18 H18A 109.5 . . ?
C17 C18 H18B 109.5 . . ?
H18A C18 H18B 109.5 . . ?
C17 C18 H18C 109.5 . . ?
H18A C18 H18C 109.5 . . ?
H18B C18 H18C 109.5 . . ?

_refine_diff_density_max         0.742
_refine_diff_density_min         -0.706
_refine_diff_density_rms         0.100

_shelxl_version_number           2014-3

_shelx_res_file                  
;
TITL PMSK39_0m_a.res in P-1
CELL  0.71073   9.2333  10.3160  11.4148   94.362   91.419  116.416
ZERR    1.000   0.0006   0.0007   0.0008    0.003    0.002    0.003
LATT 1
SFAC C  H  B  N  O  F  P
UNIT 40  46  2  2  4  8  2
L.S. 10
ACTA
BOND $H
FMAP 2
PLAN 20
SIZE 0.16 0.14 0.06
WGHT    0.100000    0.097360
FVAR       0.76690
P1    7    0.097298    0.823138    0.726449    11.00000    0.00857    0.00495 =
         0.00785    0.00167    0.00312    0.00170
F2    6    0.308513    0.805471    0.227861    11.00000    0.03030    0.02414 =
         0.02565   -0.00652   -0.00201    0.02081
F3    6    0.135899    0.843545    0.348377    11.00000    0.03242    0.02586 =
         0.01991    0.00914    0.00978    0.01702
F1    6    0.338320    1.034736    0.273891    11.00000    0.02452    0.01359 =
         0.03463    0.00473   -0.00105    0.00873
F4    6    0.122634    0.873022    0.153786    11.00000    0.02773    0.03500 =
         0.01721   -0.00282   -0.00479    0.01878
O2    5    0.357349    0.552172    0.453760    11.00000    0.01684    0.00315 =
         0.01495    0.00190    0.00436    0.00293
O1    5    0.724617    0.873016    0.232709    11.00000    0.01727    0.00748 =
         0.01495   -0.00072    0.00812    0.00288
N1    4    0.552301    0.713585    0.350178    11.00000    0.01139    0.00338 =
         0.01087   -0.00026    0.00337    0.00286
C1    1    0.371001    1.024229    0.615254    11.00000    0.01013    0.00394 =
         0.00809    0.00003    0.00135    0.00254
C5    1    0.510973    0.943893    0.468604    11.00000    0.00957    0.00439 =
         0.00741    0.00094    0.00125    0.00252
C3    1    0.292852    0.769040    0.569688    11.00000    0.01078    0.00230 =
         0.01052    0.00055    0.00102    0.00094
AFIX  43
H3    2    0.226253    0.672642    0.581359    11.00000   -1.20000
AFIX   0
C6    1    0.639292    0.852423    0.315505    11.00000    0.01012    0.00454 =
         0.00970   -0.00063    0.00128    0.00175
C9    1    0.460729    0.496349    0.200268    11.00000    0.01159    0.00618 =
         0.01038   -0.00015    0.00477    0.00363
C4    1    0.411804    0.799173    0.491326    11.00000    0.01042    0.00333 =
         0.00852    0.00016    0.00072    0.00264
C2    1    0.268863    0.880231    0.632977    11.00000    0.00889    0.00526 =
         0.00787    0.00121    0.00271    0.00168
C19   1   -0.042888    0.890754    0.681214    11.00000    0.01169    0.00825 =
         0.01402    0.00208    0.00384    0.00524
AFIX  23
H19A  2   -0.123550    0.870723    0.739017    11.00000   -1.20000
H19B  2    0.015682    0.995495    0.680824    11.00000   -1.20000
AFIX   0
C10   1    0.386752    0.549459    0.121854    11.00000    0.01750    0.00835 =
         0.01269    0.00058    0.00329    0.00685
AFIX  43
H10   2    0.408979    0.647023    0.130438    11.00000   -1.20000
AFIX   0
C14   1    0.426582    0.350282    0.185786    11.00000    0.01722    0.00650 =
         0.01286    0.00267    0.00551    0.00475
AFIX  43
H14   2    0.474326    0.313966    0.238503    11.00000   -1.20000
AFIX   0
C17   1    0.156733    0.865588    0.881961    11.00000    0.01332    0.01647 =
         0.00938    0.00126    0.00375    0.00306
AFIX  23
H17A  2    0.156838    0.957367    0.907956    11.00000   -1.20000
H17B  2    0.077123    0.791021    0.924632    11.00000   -1.20000
AFIX   0
C7    1    0.434942    0.677694    0.431889    11.00000    0.01079    0.00475 =
         0.00939    0.00046    0.00042    0.00280
C8    1    0.585017    0.595380    0.296395    11.00000    0.01308    0.00535 =
         0.01326   -0.00095    0.00237    0.00544
AFIX  23
H8A   2    0.590228    0.537126    0.357684    11.00000   -1.20000
H8B   2    0.690439    0.638119    0.263847    11.00000   -1.20000
AFIX   0
C11   1    0.279500    0.456042    0.030653    11.00000    0.01605    0.01635 =
         0.01366    0.00052    0.00223    0.00707
AFIX  43
H11   2    0.228637    0.491273   -0.020555    11.00000   -1.20000
AFIX   0
C12   1    0.247740    0.310493    0.015440    11.00000    0.01514    0.01500 =
         0.01260   -0.00368    0.00434    0.00200
AFIX  43
H12   2    0.177439    0.249088   -0.046440    11.00000   -1.20000
AFIX   0
C13   1    0.321445    0.257624    0.092998    11.00000    0.02106    0.00492 =
         0.01623   -0.00195    0.00754    0.00205
AFIX  43
H13   2    0.300898    0.160511    0.083252    11.00000   -1.20000
AFIX   0
C15   1   -0.016273    0.626651    0.701604    11.00000    0.01320    0.00710 =
         0.01601    0.00327    0.00418    0.00252
AFIX  23
H15A  2   -0.125534    0.599629    0.724955    11.00000   -1.20000
H15B  2   -0.023982    0.599353    0.617630    11.00000   -1.20000
AFIX   0
C20   1   -0.129548    0.825766    0.560178    11.00000    0.01989    0.01285 =
         0.01821    0.00205   -0.00304    0.00754
AFIX 137
H20A  2   -0.050926    0.838181    0.503080    11.00000   -1.50000
H20B  2   -0.192807    0.874217    0.538828    11.00000   -1.50000
H20C  2   -0.199466    0.723991    0.562432    11.00000   -1.50000
AFIX   0
C16   1    0.049552    0.535938    0.764422    11.00000    0.02474    0.01166 =
         0.02733    0.01136    0.00878    0.00908
AFIX 137
H16A  2    0.156793    0.558993    0.741023    11.00000   -1.50000
H16B  2   -0.019963    0.434434    0.743565    11.00000   -1.50000
H16C  2    0.053085    0.557527    0.848051    11.00000   -1.50000
AFIX   0
B1    3    0.225986    0.888481    0.250171    11.00000    0.01764    0.01040 =
         0.01194    0.00047    0.00054    0.00752
C18   1    0.324288    0.876194    0.912550    11.00000    0.01467    0.04467 =
         0.01490    0.00563   -0.00111    0.00657
AFIX 137
H18A  2    0.328487    0.789257    0.880471    11.00000   -1.50000
H18B  2    0.343843    0.887266    0.996558    11.00000   -1.50000
H18C  2    0.405593    0.958708    0.879802    11.00000   -1.50000
AFIX   0
HKLF 4

REM  PMSK39_0m_a.res in P-1
REM R1 =  0.0467 for    4437 Fo > 4sig(Fo)  and  0.0499 for all    4823 data
REM    265 parameters refined using      0 restraints

END

WGHT      0.0711      0.5143

REM Highest difference peak  0.742,  deepest hole -0.706,  1-sigma level  0.100
Q1    1   0.0235  0.8558  0.7047  11.00000  0.05    0.74
Q2    1   0.5038  0.7003  0.3903  11.00000  0.05    0.40
Q3    1   0.5608  0.9630  0.4217  11.00000  0.05    0.39
Q4    1   0.3643  1.0837  0.6425  11.00000  0.05    0.38
Q5    1   0.1602  0.8423  0.6629  11.00000  0.05    0.38
Q6    1   0.4079  0.5207  0.1771  11.00000  0.05    0.36
Q7    1   0.2376  0.8788  0.8940  11.00000  0.05    0.35
Q8    1  -0.0449  0.8558  0.6126  11.00000  0.05    0.35
Q9    1   0.5000  1.0000  0.5000  10.50000  0.05    0.35
Q10   1   0.3709  0.7900  0.5533  11.00000  0.05    0.34
Q11   1   0.1637  0.8387  0.8100  11.00000  0.05    0.29
Q12   1   0.2074  0.8149  0.3586  11.00000  0.05    0.29
Q13   1   0.3974  0.7997  0.2614  11.00000  0.05    0.29
Q14   1   0.3655  1.0423  0.3893  11.00000  0.05    0.29
Q15   1   0.1827  0.8760  0.2107  11.00000  0.05    0.27
Q16   1  -0.0693  0.6203  0.6108  11.00000  0.05    0.27
Q17   1   0.0172  0.5844  0.7325  11.00000  0.05    0.27
Q18   1   0.3751  0.7025  0.5951  11.00000  0.05    0.26
Q19   1   0.0878  0.8316  0.8097  11.00000  0.05    0.26
Q20   1   0.4292  0.7416  0.4608  11.00000  0.05    0.25
;
_shelx_res_checksum              774
####################################################################### 
# 
# This file contains crystal structure data downloaded from the 
# Cambridge Structural Database (CSD) hosted by the Cambridge 
# Crystallographic Data Centre (CCDC).
# 
# Full information about CCDC data access policies and citation 
# guidelines are available at http://www.ccdc.cam.ac.uk/access/V1 
# 
# Audit and citation data items may have been added by the CCDC. 
# Please retain this information to preserve the provenance of 
# this file and to allow appropriate attribution of the data. 
# 
#######################################################################

data_PMSK40_0m_a
_database_code_depnum_ccdc_archive 'CCDC 1822818'
loop_
_audit_author_name
_audit_author_address
'Sharvan Kumar'
;Jawaharlal Nehru University
India
;
_audit_update_record             
;
2018-07-05 deposited with the CCDC.	2019-05-21 downloaded from the CCDC.
;

_audit_creation_method           SHELXL-2014
_chemical_name_systematic        
;'N,N-di-2,6-diisopropylphenyl-2,6-triphenylldiphosphonium-naphthalene-l,4,5,8-tetracarboxylic acid bisimide-bis-tetrafluoroborate'
 ?
;
_chemical_name_common            'Triphenyldiphosphonium NDI dication'
_chemical_melting_point          '>300 \%C'
_chemical_formula_moiety         'C74 H66 N2 O4 P2, 2(B F4)'
_chemical_formula_sum            'C74 H66 B2 F8 N2 O4 P2'
_chemical_formula_weight         1282.84

loop_
_atom_type_symbol
_atom_type_description
_atom_type_scat_dispersion_real
_atom_type_scat_dispersion_imag
_atom_type_scat_source
C C 0.0033 0.0016 'International Tables Vol C Tables 4.2.6.8 and 6.1.1.4'
H H 0.0000 0.0000 'International Tables Vol C Tables 4.2.6.8 and 6.1.1.4'
B B 0.0013 0.0007 'International Tables Vol C Tables 4.2.6.8 and 6.1.1.4'
N N 0.0061 0.0033 'International Tables Vol C Tables 4.2.6.8 and 6.1.1.4'
O O 0.0106 0.0060 'International Tables Vol C Tables 4.2.6.8 and 6.1.1.4'
F F 0.0171 0.0103 'International Tables Vol C Tables 4.2.6.8 and 6.1.1.4'
P P 0.1023 0.0942 'International Tables Vol C Tables 4.2.6.8 and 6.1.1.4'

_space_group_crystal_system      monoclinic
_space_group_IT_number           14
_space_group_name_H-M_alt        'P 21/n'
_space_group_name_Hall           '-P 2yn'

_shelx_space_group_comment       
;
The symmetry employed for this shelxl refinement is uniquely defined
by the following loop, which should always be used as a source of
symmetry information in preference to the above space-group names.
They are only intended as comments.
;

loop_
_space_group_symop_operation_xyz
'x, y, z'
'-x+1/2, y+1/2, -z+1/2'
'-x, -y, -z'
'x-1/2, -y-1/2, z-1/2'

_cell_length_a                   11.5670(16)
_cell_length_b                   17.559(3)
_cell_length_c                   15.777(2)
_cell_angle_alpha                90
_cell_angle_beta                 98.559(4)
_cell_angle_gamma                90
_cell_volume                     3168.6(8)
_cell_formula_units_Z            2
_cell_measurement_temperature    100(2)
_cell_measurement_reflns_used    9904
_cell_measurement_theta_min      2.32
_cell_measurement_theta_max      28.20

_exptl_crystal_description       block
_exptl_crystal_colour            yellow
_exptl_crystal_density_meas      ?
_exptl_crystal_density_method    ?
_exptl_crystal_density_diffrn    1.345
_exptl_crystal_F_000             1336
_exptl_transmission_factor_min   0.977
_exptl_transmission_factor_max   0.990
_exptl_crystal_size_max          0.220
_exptl_crystal_size_mid          0.160
_exptl_crystal_size_min          0.080
_exptl_absorpt_coefficient_mu    0.146
_shelx_estimated_absorpt_T_min   0.969
_shelx_estimated_absorpt_T_max   0.988
_exptl_absorpt_correction_type   multi-scan
_exptl_absorpt_correction_T_min  ?
_exptl_absorpt_correction_T_max  ?
_exptl_absorpt_process_details   SADABS

_exptl_special_details           
;
 ?
;

_diffrn_ambient_temperature      100(2)
_diffrn_radiation_wavelength     0.71073
_diffrn_radiation_type           MoK\a
_diffrn_source                   ?
_diffrn_measurement_device_type  'Bruker APEX-II CMOS'
_diffrn_measurement_method       '\f and \w scans'
_diffrn_detector_area_resol_mean ?
_diffrn_reflns_number            64232
_diffrn_reflns_av_unetI/netI     0.1108
_diffrn_reflns_av_R_equivalents  0.1606
_diffrn_reflns_limit_h_min       -15
_diffrn_reflns_limit_h_max       15
_diffrn_reflns_limit_k_min       -23
_diffrn_reflns_limit_k_max       23
_diffrn_reflns_limit_l_min       -19
_diffrn_reflns_limit_l_max       21
_diffrn_reflns_theta_min         2.320
_diffrn_reflns_theta_max         28.457
_diffrn_reflns_theta_full        25.242
_diffrn_measured_fraction_theta_max 0.990
_diffrn_measured_fraction_theta_full 0.999
_diffrn_reflns_Laue_measured_fraction_max 0.990
_diffrn_reflns_Laue_measured_fraction_full 0.999
_diffrn_reflns_point_group_measured_fraction_max 0.990
_diffrn_reflns_point_group_measured_fraction_full 0.999
_reflns_number_total             7921
_reflns_number_gt                4780
_reflns_threshold_expression     'I > 2\s(I)'
_reflns_Friedel_coverage         0.000
_reflns_Friedel_fraction_max     .
_reflns_Friedel_fraction_full    .

_reflns_special_details          
;
 Reflections were merged by SHELXL according to the crystal
 class for the calculation of statistics and refinement.
 
 _reflns_Friedel_fraction is defined as the number of unique
 Friedel pairs measured divided by the number that would be
 possible theoretically, ignoring centric projections and
 systematic absences.
;

_computing_data_collection       'Bruker APEX2'
_computing_cell_refinement       'Bruker SAINT'
_computing_data_reduction        'Bruker SAINT'
_computing_structure_solution    'SHELXS-97 (Sheldrick 2008)'
_computing_structure_refinement  'SHELXL-2014 (Sheldrick, 2014)'
_computing_molecular_graphics    'Bruker SHELXTL'
_computing_publication_material  'Bruker SHELXTL'

_refine_special_details          
;
 ?
;
_refine_ls_structure_factor_coef Fsqd
_refine_ls_matrix_type           full
_refine_ls_weighting_scheme      calc
_refine_ls_weighting_details     
'w=1/[\s^2^(Fo^2^)+(0.1000P)^2^+0.6977P] where P=(Fo^2^+2Fc^2^)/3'
_atom_sites_solution_primary     ?
_atom_sites_solution_secondary   ?
_atom_sites_solution_hydrogens   geom
_refine_ls_hydrogen_treatment    constr
_refine_ls_extinction_method     none
_refine_ls_extinction_coef       .
_refine_ls_number_reflns         7921
_refine_ls_number_parameters     419
_refine_ls_number_restraints     0
_refine_ls_R_factor_all          0.1548
_refine_ls_R_factor_gt           0.0835
_refine_ls_wR_factor_ref         0.2258
_refine_ls_wR_factor_gt          0.1996
_refine_ls_goodness_of_fit_ref   1.209
_refine_ls_restrained_S_all      1.209
_refine_ls_shift/su_max          0.001
_refine_ls_shift/su_mean         0.000

loop_
_atom_site_label
_atom_site_type_symbol
_atom_site_fract_x
_atom_site_fract_y
_atom_site_fract_z
_atom_site_U_iso_or_equiv
_atom_site_adp_type
_atom_site_occupancy
_atom_site_site_symmetry_order
_atom_site_calc_flag
_atom_site_refinement_flags_posn
_atom_site_refinement_flags_adp
_atom_site_refinement_flags_occupancy
_atom_site_disorder_assembly
_atom_site_disorder_group
P1 P 0.69775(7) 0.66875(4) 0.38129(5) 0.0143(2) Uani 1 1 d . . . . .
O1 O 0.48806(18) 0.38472(12) 0.73083(13) 0.0169(5) Uani 1 1 d . . . . .
O2 O 0.7680(2) 0.55826(13) 0.69700(14) 0.0249(6) Uani 1 1 d . . . . .
N1 N 0.6291(2) 0.47044(14) 0.71425(15) 0.0154(6) Uani 1 1 d . . . . .
F2 F 0.7093(2) 0.41468(16) 0.45106(17) 0.0683(9) Uani 1 1 d . . . . .
F4 F 0.7358(2) 0.34110(17) 0.34185(19) 0.0731(9) Uani 1 1 d . . . . .
C1 C 0.5273(3) 0.55736(16) 0.40491(18) 0.0132(6) Uani 1 1 d . . . . .
C8 C 0.6904(3) 0.45696(18) 0.80074(19) 0.0165(7) Uani 1 1 d . . . . .
F3 F 0.5751(3) 0.40556(19) 0.3351(2) 0.0896(11) Uani 1 1 d . . . . .
C4 C 0.6260(3) 0.53402(17) 0.57594(19) 0.0157(7) Uani 1 1 d . . . . .
C5 C 0.4751(3) 0.50609(16) 0.45688(18) 0.0140(6) Uani 1 1 d . . . . .
C6 C 0.5285(3) 0.42968(17) 0.68477(19) 0.0151(7) Uani 1 1 d . . . . .
C26 C 0.5951(3) 0.74599(17) 0.36364(19) 0.0163(7) Uani 1 1 d . . . . .
C2 C 0.6286(3) 0.59603(17) 0.43931(19) 0.0150(7) Uani 1 1 d . . . . .
C3 C 0.6769(3) 0.58374(16) 0.52520(19) 0.0150(7) Uani 1 1 d . . . . .
H3 H 0.7459 0.6102 0.5487 0.018 Uiso 1 1 calc R U . . .
C7 C 0.6814(3) 0.52400(18) 0.66595(19) 0.0188(7) Uani 1 1 d . . . . .
C20 C 0.8241(3) 0.70190(18) 0.45267(19) 0.0168(7) Uani 1 1 d . . . . .
C27 C 0.5245(3) 0.75780(18) 0.4270(2) 0.0220(7) Uani 1 1 d . . . . .
H27 H 0.5303 0.7250 0.4753 0.026 Uiso 1 1 calc R U . . .
C32 C 0.7566(3) 0.62981(19) 0.2914(2) 0.0202(7) Uani 1 1 d . . . . .
C11 C 0.8244(3) 0.43972(19) 0.9575(2) 0.0251(8) Uani 1 1 d . . . . .
H11 H 0.8730 0.4350 1.0114 0.030 Uiso 1 1 calc R U . . .
C28 C 0.4461(3) 0.8178(2) 0.4187(2) 0.0271(8) Uani 1 1 d . . . . .
H28 H 0.4001 0.8274 0.4626 0.033 Uiso 1 1 calc R U . . .
C10 C 0.8369(3) 0.38975(19) 0.8928(2) 0.0219(7) Uani 1 1 d . . . . .
H10 H 0.8933 0.3502 0.9027 0.026 Uiso 1 1 calc R U . . .
C9 C 0.7682(3) 0.39605(19) 0.8125(2) 0.0206(7) Uani 1 1 d . . . . .
C12 C 0.7412(3) 0.49717(19) 0.9450(2) 0.0240(8) Uani 1 1 d . . . . .
H12 H 0.7313 0.5300 0.9912 0.029 Uiso 1 1 calc R U . . .
C13 C 0.6722(3) 0.50741(18) 0.86588(19) 0.0183(7) Uani 1 1 d . . . . .
C25 C 0.8215(3) 0.76911(19) 0.4978(2) 0.0248(8) Uani 1 1 d . . . . .
H25 H 0.7531 0.7998 0.4899 0.030 Uiso 1 1 calc R U . . .
C31 C 0.5847(3) 0.79261(19) 0.2922(2) 0.0245(8) Uani 1 1 d . . . . .
H31 H 0.6328 0.7845 0.2492 0.029 Uiso 1 1 calc R U . . .
C29 C 0.4345(3) 0.8638(2) 0.3470(2) 0.0273(8) Uani 1 1 d . . . . .
H29 H 0.3790 0.9040 0.3409 0.033 Uiso 1 1 calc R U . . .
C23 C 1.0176(3) 0.7478(2) 0.5658(2) 0.0323(9) Uani 1 1 d . . . . .
H23 H 1.0843 0.7642 0.6040 0.039 Uiso 1 1 calc R U . . .
C21 C 0.9249(3) 0.6573(2) 0.4644(2) 0.0276(8) Uani 1 1 d . . . . .
H21 H 0.9275 0.6114 0.4330 0.033 Uiso 1 1 calc R U . . .
C15 C 0.7758(3) 0.3372(2) 0.7425(2) 0.0274(8) Uani 1 1 d . . . . .
H15 H 0.6964 0.3335 0.7078 0.033 Uiso 1 1 calc R U . . .
C30 C 0.5036(3) 0.8513(2) 0.2838(2) 0.0289(8) Uani 1 1 d . . . . .
H30 H 0.4954 0.8831 0.2346 0.035 Uiso 1 1 calc R U . . .
C33 C 0.8039(3) 0.6785(2) 0.2365(2) 0.0322(9) Uani 1 1 d . . . . .
H33 H 0.8014 0.7321 0.2442 0.039 Uiso 1 1 calc R U . . .
C14 C 0.5810(3) 0.56919(19) 0.8521(2) 0.0256(8) Uani 1 1 d . . . . .
H14 H 0.5721 0.5849 0.7905 0.031 Uiso 1 1 calc R U . . .
C24 C 0.9181(3) 0.7918(2) 0.5545(2) 0.0292(8) Uani 1 1 d . . . . .
H24 H 0.9158 0.8379 0.5857 0.035 Uiso 1 1 calc R U . . .
C22 C 1.0213(3) 0.6798(2) 0.5218(2) 0.0336(9) Uani 1 1 d . . . . .
H22 H 1.0894 0.6488 0.5309 0.040 Uiso 1 1 calc R U . . .
C37 C 0.7631(3) 0.5510(2) 0.2822(3) 0.0347(9) Uani 1 1 d . . . . .
H37 H 0.7311 0.5180 0.3203 0.042 Uiso 1 1 calc R U . . .
C17 C 0.6127(4) 0.6401(2) 0.9072(2) 0.0356(9) Uani 1 1 d . . . . .
H17A H 0.6101 0.6279 0.9675 0.053 Uiso 1 1 calc R U . . .
H17B H 0.5567 0.6809 0.8888 0.053 Uiso 1 1 calc R U . . .
H17C H 0.6917 0.6570 0.9006 0.053 Uiso 1 1 calc R U . . .
F1 F 0.6000(4) 0.3116(2) 0.4230(3) 0.1289(16) Uani 1 1 d . . . . .
B1 B 0.6560(4) 0.3666(2) 0.3901(3) 0.0261(9) Uani 1 1 d . . . . .
C19 C 0.8596(4) 0.3620(2) 0.6822(2) 0.0419(10) Uani 1 1 d . . . . .
H19A H 0.8335 0.4106 0.6555 0.063 Uiso 1 1 calc R U . . .
H19B H 0.8613 0.3232 0.6377 0.063 Uiso 1 1 calc R U . . .
H19C H 0.9382 0.3680 0.7146 0.063 Uiso 1 1 calc R U . . .
C18 C 0.8081(4) 0.2570(2) 0.7787(3) 0.0393(10) Uani 1 1 d . . . . .
H18A H 0.8897 0.2568 0.8066 0.059 Uiso 1 1 calc R U . . .
H18B H 0.7981 0.2199 0.7318 0.059 Uiso 1 1 calc R U . . .
H18C H 0.7570 0.2435 0.8207 0.059 Uiso 1 1 calc R U . . .
C34 C 0.8551(4) 0.6477(3) 0.1700(2) 0.0459(12) Uani 1 1 d . . . . .
H34 H 0.8855 0.6803 0.1306 0.055 Uiso 1 1 calc R U . . .
C36 C 0.8171(3) 0.5216(3) 0.2161(3) 0.0529(14) Uani 1 1 d . . . . .
H36 H 0.8229 0.4681 0.2093 0.064 Uiso 1 1 calc R U . . .
C16 C 0.4635(3) 0.5399(2) 0.8699(3) 0.0438(11) Uani 1 1 d . . . . .
H16A H 0.4393 0.4966 0.8322 0.066 Uiso 1 1 calc R U . . .
H16B H 0.4051 0.5806 0.8591 0.066 Uiso 1 1 calc R U . . .
H16C H 0.4701 0.5236 0.9298 0.066 Uiso 1 1 calc R U . . .
C35 C 0.8620(4) 0.5697(3) 0.1612(3) 0.0521(13) Uani 1 1 d . . . . .
H35 H 0.8984 0.5491 0.1161 0.063 Uiso 1 1 calc R U . . .

loop_
_atom_site_aniso_label
_atom_site_aniso_U_11
_atom_site_aniso_U_22
_atom_site_aniso_U_33
_atom_site_aniso_U_23
_atom_site_aniso_U_13
_atom_site_aniso_U_12
P1 0.0162(4) 0.0132(4) 0.0125(4) 0.0007(3) -0.0014(3) -0.0010(3)
O1 0.0202(12) 0.0152(11) 0.0139(11) 0.0030(9) -0.0022(9) -0.0024(9)
O2 0.0247(13) 0.0302(13) 0.0159(12) 0.0041(10) -0.0093(10) -0.0139(11)
N1 0.0191(14) 0.0154(13) 0.0092(12) 0.0040(10) -0.0063(11) -0.0013(11)
F2 0.0607(18) 0.077(2) 0.0589(18) -0.0292(15) -0.0180(14) 0.0285(15)
F4 0.0572(18) 0.086(2) 0.077(2) -0.0416(17) 0.0140(16) -0.0076(16)
C1 0.0145(16) 0.0132(15) 0.0102(15) -0.0018(12) -0.0041(12) 0.0000(13)
C8 0.0156(16) 0.0204(16) 0.0116(15) 0.0037(13) -0.0045(12) -0.0049(13)
F3 0.093(2) 0.096(2) 0.068(2) -0.0246(18) -0.0267(18) 0.034(2)
C4 0.0164(16) 0.0161(16) 0.0130(15) -0.0004(12) -0.0033(12) 0.0007(13)
C5 0.0161(16) 0.0104(14) 0.0135(15) -0.0002(12) -0.0043(12) 0.0006(12)
C6 0.0157(16) 0.0141(15) 0.0147(16) -0.0011(13) -0.0007(13) 0.0022(13)
C26 0.0176(16) 0.0134(15) 0.0159(16) -0.0003(13) -0.0047(13) -0.0008(13)
C2 0.0185(17) 0.0122(15) 0.0135(15) 0.0019(12) -0.0007(13) -0.0003(13)
C3 0.0155(16) 0.0128(15) 0.0150(15) 0.0008(12) -0.0032(13) -0.0021(13)
C7 0.0208(18) 0.0190(17) 0.0154(16) 0.0006(13) -0.0014(13) -0.0014(14)
C20 0.0173(16) 0.0183(16) 0.0139(16) 0.0030(13) -0.0009(13) -0.0053(13)
C27 0.0238(19) 0.0192(17) 0.0211(18) 0.0007(14) -0.0029(14) 0.0020(14)
C32 0.0154(17) 0.0265(18) 0.0173(17) -0.0035(14) -0.0030(13) 0.0018(14)
C11 0.029(2) 0.0274(19) 0.0148(17) 0.0030(14) -0.0093(14) -0.0051(16)
C28 0.0252(19) 0.032(2) 0.0224(18) -0.0038(15) -0.0030(15) 0.0064(16)
C10 0.0199(18) 0.0227(18) 0.0208(17) 0.0046(14) -0.0043(14) 0.0034(14)
C9 0.0234(18) 0.0215(17) 0.0156(16) 0.0017(13) -0.0014(14) -0.0019(14)
C12 0.034(2) 0.0208(18) 0.0149(17) -0.0010(14) -0.0029(15) -0.0044(16)
C13 0.0211(17) 0.0165(16) 0.0161(16) 0.0023(13) -0.0008(13) -0.0040(13)
C25 0.0228(19) 0.0247(19) 0.0252(19) -0.0052(15) -0.0018(15) -0.0007(15)
C31 0.029(2) 0.0242(19) 0.0196(18) 0.0034(14) 0.0017(15) 0.0050(15)
C29 0.026(2) 0.0254(18) 0.028(2) 0.0010(16) -0.0050(16) 0.0066(16)
C23 0.023(2) 0.050(2) 0.0209(19) 0.0016(18) -0.0049(15) -0.0166(19)
C21 0.0240(19) 0.029(2) 0.0278(19) -0.0006(16) -0.0023(15) 0.0029(16)
C15 0.0263(19) 0.033(2) 0.0213(18) -0.0028(16) -0.0029(15) 0.0091(16)
C30 0.033(2) 0.0269(19) 0.0233(19) 0.0093(15) -0.0064(16) 0.0060(16)
C33 0.024(2) 0.051(2) 0.0212(18) 0.0092(17) 0.0024(15) 0.0111(18)
C14 0.030(2) 0.0260(18) 0.0197(18) -0.0025(15) -0.0006(15) 0.0032(16)
C24 0.030(2) 0.030(2) 0.0262(19) -0.0099(16) -0.0004(16) -0.0103(17)
C22 0.022(2) 0.048(2) 0.027(2) 0.0031(18) -0.0056(16) 0.0019(18)
C37 0.023(2) 0.031(2) 0.051(2) -0.0153(19) 0.0058(18) -0.0042(17)
C17 0.041(2) 0.025(2) 0.041(2) -0.0039(17) 0.0058(19) 0.0012(18)
F1 0.180(4) 0.110(3) 0.114(3) 0.001(2) 0.080(3) -0.052(3)
B1 0.026(2) 0.024(2) 0.027(2) -0.0028(18) -0.0010(18) 0.0110(18)
C19 0.049(3) 0.049(3) 0.028(2) -0.0026(19) 0.0073(19) 0.006(2)
C18 0.052(3) 0.026(2) 0.038(2) -0.0069(17) 0.000(2) 0.0020(19)
C34 0.030(2) 0.085(4) 0.023(2) 0.003(2) 0.0050(17) 0.009(2)
C36 0.020(2) 0.054(3) 0.083(4) -0.049(3) 0.003(2) -0.005(2)
C16 0.029(2) 0.040(2) 0.060(3) -0.011(2) -0.002(2) 0.0016(19)
C35 0.028(2) 0.091(4) 0.036(2) -0.040(3) -0.0017(19) -0.004(2)

_geom_special_details            
;
 All esds (except the esd in the dihedral angle between two l.s. planes)
 are estimated using the full covariance matrix.  The cell esds are taken
 into account individually in the estimation of esds in distances, angles
 and torsion angles; correlations between esds in cell parameters are only
 used when they are defined by crystal symmetry.  An approximate (isotropic)
 treatment of cell esds is used for estimating esds involving l.s. planes.
;

loop_
_geom_bond_atom_site_label_1
_geom_bond_atom_site_label_2
_geom_bond_distance
_geom_bond_site_symmetry_2
_geom_bond_publ_flag
P1 C26 1.797(3) . ?
P1 C32 1.797(3) . ?
P1 C20 1.803(3) . ?
P1 C2 1.824(3) . ?
O1 C6 1.213(3) . ?
O2 C7 1.208(4) . ?
N1 C6 1.386(4) . ?
N1 C7 1.403(4) . ?
N1 C8 1.460(4) . ?
F2 B1 1.357(5) . ?
F4 B1 1.357(5) . ?
C1 C2 1.393(4) . ?
C1 C5 1.412(4) . ?
C1 C6 1.483(4) 3_666 ?
C8 C9 1.393(4) . ?
C8 C13 1.396(4) . ?
F3 B1 1.362(5) . ?
C4 C3 1.375(4) . ?
C4 C5 1.397(4) 3_666 ?
C4 C7 1.479(4) . ?
C5 C4 1.397(4) 3_666 ?
C5 C5 1.413(6) 3_666 ?
C6 C1 1.483(4) 3_666 ?
C26 C31 1.384(4) . ?
C26 C27 1.397(4) . ?
C2 C3 1.403(4) . ?
C3 H3 0.9500 . ?
C20 C25 1.381(4) . ?
C20 C21 1.394(5) . ?
C27 C28 1.384(5) . ?
C27 H27 0.9500 . ?
C32 C33 1.387(5) . ?
C32 C37 1.394(5) . ?
C11 C10 1.370(5) . ?
C11 C12 1.388(5) . ?
C11 H11 0.9500 . ?
C28 C29 1.380(5) . ?
C28 H28 0.9500 . ?
C10 C9 1.396(4) . ?
C10 H10 0.9500 . ?
C9 C15 1.524(5) . ?
C12 C13 1.390(4) . ?
C12 H12 0.9500 . ?
C13 C14 1.506(5) . ?
C25 C24 1.381(5) . ?
C25 H25 0.9500 . ?
C31 C30 1.387(5) . ?
C31 H31 0.9500 . ?
C29 C30 1.385(5) . ?
C29 H29 0.9500 . ?
C23 C24 1.376(5) . ?
C23 C22 1.385(5) . ?
C23 H23 0.9500 . ?
C21 C22 1.386(5) . ?
C21 H21 0.9500 . ?
C15 C19 1.520(5) . ?
C15 C18 1.545(5) . ?
C15 H15 1.0000 . ?
C30 H30 0.9500 . ?
C33 C34 1.389(5) . ?
C33 H33 0.9500 . ?
C14 C16 1.518(5) . ?
C14 C17 1.532(5) . ?
C14 H14 1.0000 . ?
C24 H24 0.9500 . ?
C22 H22 0.9500 . ?
C37 C36 1.392(5) . ?
C37 H37 0.9500 . ?
C17 H17A 0.9800 . ?
C17 H17B 0.9800 . ?
C17 H17C 0.9800 . ?
F1 B1 1.312(5) . ?
C19 H19A 0.9800 . ?
C19 H19B 0.9800 . ?
C19 H19C 0.9800 . ?
C18 H18A 0.9800 . ?
C18 H18B 0.9800 . ?
C18 H18C 0.9800 . ?
C34 C35 1.380(6) . ?
C34 H34 0.9500 . ?
C36 C35 1.366(7) . ?
C36 H36 0.9500 . ?
C16 H16A 0.9800 . ?
C16 H16B 0.9800 . ?
C16 H16C 0.9800 . ?
C35 H35 0.9500 . ?

loop_
_geom_angle_atom_site_label_1
_geom_angle_atom_site_label_2
_geom_angle_atom_site_label_3
_geom_angle
_geom_angle_site_symmetry_1
_geom_angle_site_symmetry_3
_geom_angle_publ_flag
C26 P1 C32 118.96(15) . . ?
C26 P1 C20 107.97(14) . . ?
C32 P1 C20 104.40(15) . . ?
C26 P1 C2 106.10(14) . . ?
C32 P1 C2 112.05(15) . . ?
C20 P1 C2 106.71(14) . . ?
C6 N1 C7 124.9(2) . . ?
C6 N1 C8 119.8(2) . . ?
C7 N1 C8 115.3(2) . . ?
C2 C1 C5 119.5(3) . . ?
C2 C1 C6 121.2(3) . 3_666 ?
C5 C1 C6 119.3(3) . 3_666 ?
C9 C8 C13 123.7(3) . . ?
C9 C8 N1 117.6(3) . . ?
C13 C8 N1 118.6(3) . . ?
C3 C4 C5 120.8(3) . 3_666 ?
C3 C4 C7 118.2(3) . . ?
C5 C4 C7 121.0(3) 3_666 . ?
C4 C5 C1 120.8(3) 3_666 . ?
C4 C5 C5 118.7(3) 3_666 3_666 ?
C1 C5 C5 120.5(3) . 3_666 ?
O1 C6 N1 121.0(3) . . ?
O1 C6 C1 121.3(3) . 3_666 ?
N1 C6 C1 117.7(3) . 3_666 ?
C31 C26 C27 120.4(3) . . ?
C31 C26 P1 123.2(2) . . ?
C27 C26 P1 116.4(2) . . ?
C1 C2 C3 119.5(3) . . ?
C1 C2 P1 123.5(2) . . ?
C3 C2 P1 116.8(2) . . ?
C4 C3 C2 121.1(3) . . ?
C4 C3 H3 119.4 . . ?
C2 C3 H3 119.4 . . ?
O2 C7 N1 120.8(3) . . ?
O2 C7 C4 123.0(3) . . ?
N1 C7 C4 116.2(3) . . ?
C25 C20 C21 119.6(3) . . ?
C25 C20 P1 121.3(3) . . ?
C21 C20 P1 119.1(3) . . ?
C28 C27 C26 119.3(3) . . ?
C28 C27 H27 120.3 . . ?
C26 C27 H27 120.3 . . ?
C33 C32 C37 120.9(3) . . ?
C33 C32 P1 119.3(3) . . ?
C37 C32 P1 119.5(3) . . ?
C10 C11 C12 120.5(3) . . ?
C10 C11 H11 119.8 . . ?
C12 C11 H11 119.8 . . ?
C29 C28 C27 120.4(3) . . ?
C29 C28 H28 119.8 . . ?
C27 C28 H28 119.8 . . ?
C11 C10 C9 121.1(3) . . ?
C11 C10 H10 119.5 . . ?
C9 C10 H10 119.5 . . ?
C8 C9 C10 116.8(3) . . ?
C8 C9 C15 122.0(3) . . ?
C10 C9 C15 121.2(3) . . ?
C11 C12 C13 121.1(3) . . ?
C11 C12 H12 119.5 . . ?
C13 C12 H12 119.5 . . ?
C12 C13 C8 116.7(3) . . ?
C12 C13 C14 121.3(3) . . ?
C8 C13 C14 122.0(3) . . ?
C20 C25 C24 120.2(3) . . ?
C20 C25 H25 119.9 . . ?
C24 C25 H25 119.9 . . ?
C26 C31 C30 119.5(3) . . ?
C26 C31 H31 120.2 . . ?
C30 C31 H31 120.2 . . ?
C28 C29 C30 120.1(3) . . ?
C28 C29 H29 120.0 . . ?
C30 C29 H29 120.0 . . ?
C24 C23 C22 120.4(3) . . ?
C24 C23 H23 119.8 . . ?
C22 C23 H23 119.8 . . ?
C22 C21 C20 120.2(3) . . ?
C22 C21 H21 119.9 . . ?
C20 C21 H21 119.9 . . ?
C19 C15 C9 111.8(3) . . ?
C19 C15 C18 110.5(3) . . ?
C9 C15 C18 112.8(3) . . ?
C19 C15 H15 107.1 . . ?
C9 C15 H15 107.1 . . ?
C18 C15 H15 107.1 . . ?
C29 C30 C31 120.3(3) . . ?
C29 C30 H30 119.9 . . ?
C31 C30 H30 119.9 . . ?
C32 C33 C34 118.9(4) . . ?
C32 C33 H33 120.5 . . ?
C34 C33 H33 120.5 . . ?
C13 C14 C16 110.9(3) . . ?
C13 C14 C17 113.6(3) . . ?
C16 C14 C17 108.4(3) . . ?
C13 C14 H14 107.9 . . ?
C16 C14 H14 107.9 . . ?
C17 C14 H14 107.9 . . ?
C23 C24 C25 120.2(3) . . ?
C23 C24 H24 119.9 . . ?
C25 C24 H24 119.9 . . ?
C23 C22 C21 119.4(4) . . ?
C23 C22 H22 120.3 . . ?
C21 C22 H22 120.3 . . ?
C36 C37 C32 118.9(4) . . ?
C36 C37 H37 120.6 . . ?
C32 C37 H37 120.6 . . ?
C14 C17 H17A 109.5 . . ?
C14 C17 H17B 109.5 . . ?
H17A C17 H17B 109.5 . . ?
C14 C17 H17C 109.5 . . ?
H17A C17 H17C 109.5 . . ?
H17B C17 H17C 109.5 . . ?
F1 B1 F2 112.1(4) . . ?
F1 B1 F4 113.4(4) . . ?
F2 B1 F4 109.2(3) . . ?
F1 B1 F3 106.8(4) . . ?
F2 B1 F3 109.6(3) . . ?
F4 B1 F3 105.5(3) . . ?
C15 C19 H19A 109.5 . . ?
C15 C19 H19B 109.5 . . ?
H19A C19 H19B 109.5 . . ?
C15 C19 H19C 109.5 . . ?
H19A C19 H19C 109.5 . . ?
H19B C19 H19C 109.5 . . ?
C15 C18 H18A 109.5 . . ?
C15 C18 H18B 109.5 . . ?
H18A C18 H18B 109.5 . . ?
C15 C18 H18C 109.5 . . ?
H18A C18 H18C 109.5 . . ?
H18B C18 H18C 109.5 . . ?
C35 C34 C33 120.1(4) . . ?
C35 C34 H34 120.0 . . ?
C33 C34 H34 120.0 . . ?
C35 C36 C37 120.1(4) . . ?
C35 C36 H36 119.9 . . ?
C37 C36 H36 119.9 . . ?
C14 C16 H16A 109.5 . . ?
C14 C16 H16B 109.5 . . ?
H16A C16 H16B 109.5 . . ?
C14 C16 H16C 109.5 . . ?
H16A C16 H16C 109.5 . . ?
H16B C16 H16C 109.5 . . ?
C36 C35 C34 121.0(4) . . ?
C36 C35 H35 119.5 . . ?
C34 C35 H35 119.5 . . ?

_refine_diff_density_max         0.651
_refine_diff_density_min         -0.720
_refine_diff_density_rms         0.089

_shelxl_version_number           2014-3

_shelx_res_file                  
;
TITL PMSK40_0m_a.res in P2(1)/n
CELL  0.71073  11.5670  17.5589  15.7768   90.000   98.559   90.000
ZERR   2.000   0.0016   0.0025   0.0022    0.000    0.004    0.000
LATT 1
SYMM 1/2-X, 1/2+Y, 1/2-Z
SFAC C  H  B  N  O  F  P
UNIT 148  132  4  4  8  16  4
L.S. 10
ACTA
BOND $H
FMAP 2
PLAN 20
SIZE 0.22 0.16 0.08
TEMP -173.150
WGHT    0.100000    0.697740
FVAR       0.39873
P1    7    0.697753    0.668755    0.381287    11.00000    0.01619    0.01316 =
         0.01246    0.00070   -0.00142   -0.00102
O1    5    0.488058    0.384719    0.730835    11.00000    0.02022    0.01520 =
         0.01390    0.00298   -0.00216   -0.00244
O2    5    0.767984    0.558255    0.697001    11.00000    0.02472    0.03023 =
         0.01590    0.00405   -0.00935   -0.01387
N1    4    0.629139    0.470440    0.714251    11.00000    0.01913    0.01536 =
         0.00925    0.00397   -0.00630   -0.00132
F2    6    0.709275    0.414681    0.451058    11.00000    0.06068    0.07719 =
         0.05887   -0.02923   -0.01796    0.02846
F4    6    0.735836    0.341104    0.341854    11.00000    0.05722    0.08625 =
         0.07693   -0.04163    0.01404   -0.00765
C1    1    0.527265    0.557356    0.404911    11.00000    0.01445    0.01316 =
         0.01020   -0.00181   -0.00406    0.00003
C8    1    0.690422    0.456964    0.800745    11.00000    0.01556    0.02042 =
         0.01157    0.00369   -0.00451   -0.00493
F3    6    0.575146    0.405563    0.335070    11.00000    0.09302    0.09561 =
         0.06843   -0.02464   -0.02675    0.03444
C4    1    0.626016    0.534019    0.575941    11.00000    0.01643    0.01608 =
         0.01300   -0.00036   -0.00330    0.00071
C5    1    0.475094    0.506092    0.456879    11.00000    0.01612    0.01042 =
         0.01350   -0.00021   -0.00428    0.00059
C6    1    0.528540    0.429681    0.684774    11.00000    0.01572    0.01409 =
         0.01465   -0.00109   -0.00071    0.00224
C26   1    0.595098    0.745986    0.363645    11.00000    0.01755    0.01337 =
         0.01591   -0.00031   -0.00469   -0.00082
C2    1    0.628635    0.596026    0.439306    11.00000    0.01855    0.01215 =
         0.01345    0.00187   -0.00071   -0.00030
C3    1    0.676876    0.583739    0.525199    11.00000    0.01550    0.01276 =
         0.01496    0.00078   -0.00319   -0.00212
AFIX  43
H3    2    0.745865    0.610237    0.548678    11.00000   -1.20000
AFIX   0
C7    1    0.681376    0.523997    0.665951    11.00000    0.02075    0.01897 =
         0.01545    0.00062   -0.00140   -0.00138
C20   1    0.824086    0.701902    0.452666    11.00000    0.01726    0.01834 =
         0.01391    0.00298   -0.00085   -0.00527
C27   1    0.524523    0.757804    0.427041    11.00000    0.02376    0.01918 =
         0.02111    0.00071   -0.00288    0.00202
AFIX  43
H27   2    0.530310    0.724972    0.475349    11.00000   -1.20000
AFIX   0
C32   1    0.756607    0.629810    0.291410    11.00000    0.01535    0.02649 =
         0.01725   -0.00351   -0.00302    0.00176
C11   1    0.824405    0.439721    0.957526    11.00000    0.02926    0.02736 =
         0.01484    0.00298   -0.00926   -0.00511
AFIX  43
H11   2    0.873006    0.435000    1.011375    11.00000   -1.20000
AFIX   0
C28   1    0.446127    0.817819    0.418725    11.00000    0.02517    0.03178 =
         0.02236   -0.00380   -0.00304    0.00644
AFIX  43
H28   2    0.400058    0.827440    0.462644    11.00000   -1.20000
AFIX   0
C10   1    0.836932    0.389753    0.892796    11.00000    0.01993    0.02274 =
         0.02080    0.00464   -0.00431    0.00341
AFIX  43
H10   2    0.893312    0.350170    0.902726    11.00000   -1.20000
AFIX   0
C9    1    0.768244    0.396045    0.812525    11.00000    0.02338    0.02149 =
         0.01565    0.00166   -0.00136   -0.00187
C12   1    0.741225    0.497172    0.944975    11.00000    0.03424    0.02079 =
         0.01488   -0.00101   -0.00293   -0.00444
AFIX  43
H12   2    0.731340    0.530029    0.991195    11.00000   -1.20000
AFIX   0
C13   1    0.672161    0.507405    0.865877    11.00000    0.02109    0.01650 =
         0.01614    0.00232   -0.00077   -0.00405
C25   1    0.821500    0.769114    0.497802    11.00000    0.02278    0.02471 =
         0.02521   -0.00524   -0.00178   -0.00067
AFIX  43
H25   2    0.753142    0.799840    0.489865    11.00000   -1.20000
AFIX   0
C31   1    0.584723    0.792612    0.292218    11.00000    0.02900    0.02419 =
         0.01959    0.00341    0.00172    0.00504
AFIX  43
H31   2    0.632823    0.784477    0.249219    11.00000   -1.20000
AFIX   0
C29   1    0.434469    0.863788    0.346995    11.00000    0.02568    0.02545 =
         0.02804    0.00097   -0.00495    0.00664
AFIX  43
H29   2    0.378959    0.904033    0.340940    11.00000   -1.20000
AFIX   0
C23   1    1.017622    0.747810    0.565779    11.00000    0.02333    0.05029 =
         0.02089    0.00160   -0.00490   -0.01656
AFIX  43
H23   2    1.084262    0.764215    0.604006    11.00000   -1.20000
AFIX   0
C21   1    0.924915    0.657317    0.464418    11.00000    0.02396    0.02926 =
         0.02782   -0.00057   -0.00228    0.00288
AFIX  43
H21   2    0.927519    0.611368    0.432969    11.00000   -1.20000
AFIX   0
C15   1    0.775821    0.337244    0.742543    11.00000    0.02628    0.03267 =
         0.02129   -0.00284   -0.00292    0.00906
AFIX  13
H15   2    0.696367    0.333507    0.707758    11.00000   -1.20000
AFIX   0
C30   1    0.503609    0.851300    0.283850    11.00000    0.03330    0.02690 =
         0.02326    0.00930   -0.00643    0.00604
AFIX  43
H30   2    0.495440    0.883075    0.234584    11.00000   -1.20000
AFIX   0
C33   1    0.803931    0.678504    0.236489    11.00000    0.02444    0.05055 =
         0.02123    0.00917    0.00244    0.01112
AFIX  43
H33   2    0.801373    0.732102    0.244207    11.00000   -1.20000
AFIX   0
C14   1    0.580968    0.569190    0.852070    11.00000    0.02969    0.02599 =
         0.01969   -0.00249   -0.00057    0.00319
AFIX  13
H14   2    0.572094    0.584937    0.790529    11.00000   -1.20000
AFIX   0
C24   1    0.918083    0.791770    0.554467    11.00000    0.02967    0.03035 =
         0.02622   -0.00986   -0.00043   -0.01032
AFIX  43
H24   2    0.915752    0.837852    0.585718    11.00000   -1.20000
AFIX   0
C22   1    1.021346    0.679806    0.521823    11.00000    0.02219    0.04837 =
         0.02742    0.00305   -0.00559    0.00188
AFIX  43
H22   2    1.089419    0.648846    0.530946    11.00000   -1.20000
AFIX   0
C37   1    0.763064    0.551031    0.282170    11.00000    0.02258    0.03103 =
         0.05062   -0.01533    0.00581   -0.00418
AFIX  43
H37   2    0.731088    0.517956    0.320315    11.00000   -1.20000
AFIX   0
C17   1    0.612718    0.640116    0.907238    11.00000    0.04057    0.02537 =
         0.04074   -0.00395    0.00577    0.00119
AFIX 137
H17A  2    0.610110    0.627856    0.967524    11.00000   -1.50000
H17B  2    0.556699    0.680878    0.888843    11.00000   -1.50000
H17C  2    0.691651    0.656972    0.900629    11.00000   -1.50000
AFIX   0
F1    6    0.599966    0.311643    0.423035    11.00000    0.17996    0.11043 =
         0.11393    0.00138    0.07950   -0.05198
B1    3    0.656045    0.366592    0.390111    11.00000    0.02640    0.02374 =
         0.02678   -0.00277   -0.00105    0.01095
C19   1    0.859630    0.361952    0.682203    11.00000    0.04949    0.04868 =
         0.02791   -0.00259    0.00730    0.00635
AFIX 137
H19A  2    0.833454    0.410572    0.655467    11.00000   -1.50000
H19B  2    0.861257    0.323234    0.637657    11.00000   -1.50000
H19C  2    0.938232    0.367987    0.714569    11.00000   -1.50000
AFIX   0
C18   1    0.808125    0.257001    0.778706    11.00000    0.05189    0.02631 =
         0.03771   -0.00694    0.00019    0.00201
AFIX 137
H18A  2    0.889722    0.256761    0.806551    11.00000   -1.50000
H18B  2    0.798101    0.219855    0.731825    11.00000   -1.50000
H18C  2    0.757045    0.243489    0.820680    11.00000   -1.50000
AFIX   0
C34   1    0.855122    0.647661    0.170025    11.00000    0.03018    0.08477 =
         0.02318    0.00295    0.00499    0.00931
AFIX  43
H34   2    0.885459    0.680277    0.130622    11.00000   -1.20000
AFIX   0
C36   1    0.817141    0.521648    0.216122    11.00000    0.02029    0.05426 =
         0.08299   -0.04871    0.00343   -0.00501
AFIX  43
H36   2    0.822888    0.468096    0.209252    11.00000   -1.20000
AFIX   0
C16   1    0.463465    0.539881    0.869877    11.00000    0.02861    0.04028 =
         0.05997   -0.01094   -0.00173    0.00159
AFIX 137
H16A  2    0.439287    0.496571    0.832200    11.00000   -1.50000
H16B  2    0.405113    0.580556    0.859105    11.00000   -1.50000
H16C  2    0.470144    0.523597    0.929822    11.00000   -1.50000
AFIX   0
C35   1    0.861963    0.569688    0.161166    11.00000    0.02802    0.09052 =
         0.03584   -0.03980   -0.00165   -0.00422
AFIX  43
H35   2    0.898419    0.549086    0.116138    11.00000   -1.20000
AFIX   0
HKLF 4

REM  PMSK40_0m_a.res in P2(1)/n
REM R1 =  0.0835 for    4780 Fo > 4sig(Fo)  and  0.1548 for all    7921 data
REM    419 parameters refined using      0 restraints

END

WGHT      0.0852      5.9577

REM Highest difference peak  0.651,  deepest hole -0.720,  1-sigma level  0.089
Q1    1   0.7358  0.6519  0.3390  11.00000  0.05    0.65
Q2    1   0.5629  0.3491  0.3734  11.00000  0.05    0.63
Q3    1   0.6401  0.6620  0.4189  11.00000  0.05    0.52
Q4    1   0.9142  0.4978  0.5247  11.00000  0.05    0.51
Q5    1   1.0733  0.5204  0.4594  11.00000  0.05    0.49
Q6    1   0.6611  0.3746  0.3346  11.00000  0.05    0.47
Q7    1   0.8782  0.4836  0.4625  11.00000  0.05    0.43
Q8    1   0.7017  0.2888  0.3985  11.00000  0.05    0.43
Q9    1   1.0353  0.5169  0.5157  11.00000  0.05    0.41
Q10   1   0.5364  0.3732  0.7012  11.00000  0.05    0.41
Q11   1   0.6744  0.3619  0.4873  11.00000  0.05    0.40
Q12   1   0.4880  0.4204  0.7200  11.00000  0.05    0.40
Q13   1   1.0459  0.5325  0.5676  11.00000  0.05    0.39
Q14   1   0.6803  0.3334  0.3951  11.00000  0.05    0.38
Q15   1   0.8025  0.4949  0.9207  11.00000  0.05    0.37
Q16   1   0.8484  0.3629  0.7420  11.00000  0.05    0.37
Q17   1   0.4303  0.3837  0.7572  11.00000  0.05    0.36
Q18   1   0.6739  0.4655  0.6841  11.00000  0.05    0.35
Q19   1   0.8643  0.4384  0.9175  11.00000  0.05    0.34
Q20   1   0.6573  0.5453  0.5413  11.00000  0.05    0.32
;
_shelx_res_checksum              35269
####################################################################### 
# 
# This file contains crystal structure data downloaded from the 
# Cambridge Structural Database (CSD) hosted by the Cambridge 
# Crystallographic Data Centre (CCDC).
# 
# Full information about CCDC data access policies and citation 
# guidelines are available at http://www.ccdc.cam.ac.uk/access/V1 
# 
# Audit and citation data items may have been added by the CCDC. 
# Please retain this information to preserve the provenance of 
# this file and to allow appropriate attribution of the data. 
# 
#######################################################################

data_PMSK45_a
_database_code_depnum_ccdc_archive 'CCDC 1822819'
loop_
_audit_author_name
_audit_author_address
'Sharvan Kumar'
;Jawaharlal Nehru University
India
;
_audit_update_record             
;
2018-07-05 deposited with the CCDC.	2019-05-21 downloaded from the CCDC.
;

_audit_creation_method           SHELXL-2014
_chemical_name_systematic        
;'N,N-dibenzyl-2,6-triethyldiphosphonium-naphthalene-l,4,5,8-tetracarboxylic acid bisimide'
 ?
;
_chemical_name_common            'Triethyldiphosphonium NDI direduced'
_chemical_melting_point          '230 \%C'
_chemical_formula_moiety         'C40 H46 N2 O4 P2'
_chemical_formula_sum            'C40 H46 N2 O4 P2'
_chemical_formula_weight         680.73

loop_
_atom_type_symbol
_atom_type_description
_atom_type_scat_dispersion_real
_atom_type_scat_dispersion_imag
_atom_type_scat_source
C C 0.0033 0.0016 'International Tables Vol C Tables 4.2.6.8 and 6.1.1.4'
H H 0.0000 0.0000 'International Tables Vol C Tables 4.2.6.8 and 6.1.1.4'
N N 0.0061 0.0033 'International Tables Vol C Tables 4.2.6.8 and 6.1.1.4'
O O 0.0106 0.0060 'International Tables Vol C Tables 4.2.6.8 and 6.1.1.4'
P P 0.1023 0.0942 'International Tables Vol C Tables 4.2.6.8 and 6.1.1.4'

_space_group_crystal_system      monoclinic
_space_group_IT_number           5
_space_group_name_H-M_alt        'C 2'
_space_group_name_Hall           'C 2y'

_shelx_space_group_comment       
;
The symmetry employed for this shelxl refinement is uniquely defined
by the following loop, which should always be used as a source of
symmetry information in preference to the above space-group names.
They are only intended as comments.
;

loop_
_space_group_symop_operation_xyz
'x, y, z'
'-x, y, -z'
'x+1/2, y+1/2, z'
'-x+1/2, y+1/2, -z'

_cell_length_a                   18.1243(13)
_cell_length_b                   12.7829(10)
_cell_length_c                   19.6169(19)
_cell_angle_alpha                90
_cell_angle_beta                 117.061(2)
_cell_angle_gamma                90
_cell_volume                     4047.3(6)
_cell_formula_units_Z            4
_cell_measurement_temperature    100(2)
_cell_measurement_reflns_used    9344
_cell_measurement_theta_min      2.33
_cell_measurement_theta_max      28.33

_exptl_crystal_description       'rectangular block'
_exptl_crystal_colour            red
_exptl_crystal_density_meas      ?
_exptl_crystal_density_method    ?
_exptl_crystal_density_diffrn    1.117
_exptl_crystal_F_000             1448
_exptl_transmission_factor_min   0.916
_exptl_transmission_factor_max   0.957
_exptl_crystal_size_max          0.700
_exptl_crystal_size_mid          0.500
_exptl_crystal_size_min          0.300
_exptl_absorpt_coefficient_mu    0.146
_shelx_estimated_absorpt_T_min   0.905
_shelx_estimated_absorpt_T_max   0.957
_exptl_absorpt_correction_type   multi-scan
_exptl_absorpt_correction_T_min  ?
_exptl_absorpt_correction_T_max  ?
_exptl_absorpt_process_details   SADABS

_exptl_special_details           
;
 ?
;

_diffrn_ambient_temperature      100(2)
_diffrn_radiation_wavelength     0.71073
_diffrn_radiation_type           MoK\a
_diffrn_source                   ?
_diffrn_measurement_device_type  'Bruker APEX-II CMOS'
_diffrn_measurement_method       '\f and \w scans'
_diffrn_detector_area_resol_mean ?
_diffrn_reflns_number            44984
_diffrn_reflns_av_unetI/netI     0.0207
_diffrn_reflns_av_R_equivalents  0.0255
_diffrn_reflns_limit_h_min       -24
_diffrn_reflns_limit_h_max       23
_diffrn_reflns_limit_k_min       -16
_diffrn_reflns_limit_k_max       17
_diffrn_reflns_limit_l_min       -26
_diffrn_reflns_limit_l_max       26
_diffrn_reflns_theta_min         2.247
_diffrn_reflns_theta_max         28.334
_diffrn_reflns_theta_full        25.242
_diffrn_measured_fraction_theta_max 0.998
_diffrn_measured_fraction_theta_full 0.999
_diffrn_reflns_Laue_measured_fraction_max 0.998
_diffrn_reflns_Laue_measured_fraction_full 0.999
_diffrn_reflns_point_group_measured_fraction_max 0.997
_diffrn_reflns_point_group_measured_fraction_full 0.999
_reflns_number_total             10081
_reflns_number_gt                9872
_reflns_threshold_expression     'I > 2\s(I)'
_reflns_Friedel_coverage         0.914
_reflns_Friedel_fraction_max     0.996
_reflns_Friedel_fraction_full    0.999

_reflns_special_details          
;
The refinement showed a highly disordered hexane molecule 
which could not be modeled satisfactorily. Therefore it was
removed by using SQUEEZE routine of PLATON.The remaining structure was
refined nicely.
 Reflections were merged by SHELXL according to the crystal
 class for the calculation of statistics and refinement.
 
 _reflns_Friedel_fraction is defined as the number of unique
 Friedel pairs measured divided by the number that would be
 possible theoretically, ignoring centric projections and
 systematic absences.
;

_computing_data_collection       'Bruker APEX2'
_computing_cell_refinement       'Bruker SAINT'
_computing_data_reduction        'Bruker SAINT'
_computing_structure_solution    'SHELXS-97 (Sheldrick 2008)'
_computing_structure_refinement  'SHELXL-2014 (Sheldrick, 2014)'
_computing_molecular_graphics    'Bruker SHELXTL'
_computing_publication_material  'Bruker SHELXTL'

_refine_special_details          
;
 ?
;
_refine_ls_structure_factor_coef Fsqd
_refine_ls_matrix_type           full
_refine_ls_weighting_scheme      calc
_refine_ls_weighting_details     
'w=1/[\s^2^(Fo^2^)+(0.0523P)^2^+2.9521P] where P=(Fo^2^+2Fc^2^)/3'
_atom_sites_solution_primary     ?
_atom_sites_solution_secondary   ?
_atom_sites_solution_hydrogens   geom
_refine_ls_hydrogen_treatment    constr
_refine_ls_extinction_method     none
_refine_ls_extinction_coef       .
_refine_ls_abs_structure_details 
;
 Flack x determined using 4638 quotients [(I+)-(I-)]/[(I+)+(I-)]
 (Parsons, Flack and Wagner, Acta Cryst. B69 (2013) 249-259).
;
_refine_ls_abs_structure_Flack   0.454(12)
_chemical_absolute_configuration ?
_refine_ls_number_reflns         10081
_refine_ls_number_parameters     439
_refine_ls_number_restraints     1
_refine_ls_R_factor_all          0.0318
_refine_ls_R_factor_gt           0.0312
_refine_ls_wR_factor_ref         0.0865
_refine_ls_wR_factor_gt          0.0861
_refine_ls_goodness_of_fit_ref   1.021
_refine_ls_restrained_S_all      1.020
_refine_ls_shift/su_max          0.001
_refine_ls_shift/su_mean         0.000

loop_
_atom_site_label
_atom_site_type_symbol
_atom_site_fract_x
_atom_site_fract_y
_atom_site_fract_z
_atom_site_U_iso_or_equiv
_atom_site_adp_type
_atom_site_occupancy
_atom_site_site_symmetry_order
_atom_site_calc_flag
_atom_site_refinement_flags_posn
_atom_site_refinement_flags_adp
_atom_site_refinement_flags_occupancy
_atom_site_disorder_assembly
_atom_site_disorder_group
P1 P 0.77176(3) 0.36075(4) 0.96207(2) 0.00908(10) Uani 1 1 d . . . . .
P2 P 0.70188(3) 0.64211(4) 0.53135(3) 0.01039(10) Uani 1 1 d . . . . .
O3 O 0.68023(10) 0.78838(12) 0.62842(8) 0.0173(3) Uani 1 1 d . . . . .
O2 O 0.70296(9) 0.75237(11) 0.86853(8) 0.0131(3) Uani 1 1 d . . . . .
O1 O 0.77032(10) 0.21055(12) 0.85715(8) 0.0166(3) Uani 1 1 d . . . . .
O4 O 0.75458(10) 0.24675(12) 0.61968(8) 0.0155(3) Uani 1 1 d . . . . .
N1 N 0.75851(10) 0.23191(12) 0.73695(9) 0.0103(3) Uani 1 1 d . . . . .
N2 N 0.69275(10) 0.76648(12) 0.74906(9) 0.0089(3) Uani 1 1 d . . . . .
C8 C 0.73431(12) 0.40110(15) 0.67676(11) 0.0092(3) Uani 1 1 d . . . . .
C3 C 0.73969(12) 0.53627(15) 0.87553(10) 0.0092(3) Uani 1 1 d . . . . .
H3 H 0.7422 0.5685 0.9202 0.011 Uiso 1 1 calc R U . . .
C5 C 0.70871(12) 0.61777(15) 0.68009(10) 0.0093(3) Uani 1 1 d . . . . .
C19 C 0.69408(12) 0.26394(15) 0.95066(11) 0.0128(4) Uani 1 1 d . . . . .
H19A H 0.7143 0.1942 0.9447 0.015 Uiso 1 1 calc R U . . .
H19B H 0.6871 0.2624 0.9978 0.015 Uiso 1 1 calc R U . . .
C1 C 0.74920(12) 0.38214(14) 0.80759(10) 0.0090(3) Uani 1 1 d . . . . .
C11 C 0.75968(12) 0.27195(15) 0.80376(11) 0.0106(3) Uani 1 1 d . . . . .
C12 C 0.70603(11) 0.70752(15) 0.81355(10) 0.0091(3) Uani 1 1 d . . . . .
C10 C 0.72198(12) 0.55517(15) 0.74398(10) 0.0076(3) Uani 1 1 d . . . . .
C2 C 0.75293(12) 0.43024(15) 0.87614(10) 0.0096(3) Uani 1 1 d . . . . .
C14 C 0.74892(12) 0.29127(15) 0.67334(11) 0.0104(3) Uani 1 1 d . . . . .
C24 C 0.80652(14) 0.51803(17) 0.49080(13) 0.0175(4) Uani 1 1 d . . . . .
H24A H 0.8415 0.5798 0.4984 0.026 Uiso 1 1 calc R U . . .
H24B H 0.8079 0.4740 0.4505 0.026 Uiso 1 1 calc R U . . .
H24C H 0.8273 0.4781 0.5386 0.026 Uiso 1 1 calc R U . . .
C7 C 0.72197(12) 0.46481(15) 0.61338(10) 0.0096(3) Uani 1 1 d . . . . .
H7 H 0.7221 0.4332 0.5696 0.012 Uiso 1 1 calc R U . . .
C4 C 0.72251(12) 0.59881(15) 0.81050(10) 0.0086(3) Uani 1 1 d . . . . .
C28 C 0.85764(13) 0.08836(15) 0.75060(11) 0.0110(4) Uani 1 1 d . . . . .
C13 C 0.69330(12) 0.72727(15) 0.68241(11) 0.0096(3) Uani 1 1 d . . . . .
C27 C 0.76990(12) 0.11917(14) 0.73283(11) 0.0118(4) Uani 1 1 d . . . . .
H27A H 0.7317 0.0943 0.6808 0.014 Uiso 1 1 calc R U . . .
H27B H 0.7546 0.0834 0.7694 0.014 Uiso 1 1 calc R U . . .
C9 C 0.73520(11) 0.44449(15) 0.74336(10) 0.0085(3) Uani 1 1 d . . . . .
C6 C 0.70982(12) 0.57060(15) 0.61315(10) 0.0094(3) Uani 1 1 d . . . . .
C17 C 0.77001(13) 0.45480(16) 1.03082(11) 0.0123(4) Uani 1 1 d . . . . .
H17A H 0.7977 0.4227 1.0823 0.015 Uiso 1 1 calc R U . . .
H17B H 0.8035 0.5162 1.0312 0.015 Uiso 1 1 calc R U . . .
C23 C 0.71765(13) 0.55262(16) 0.46733(11) 0.0129(4) Uani 1 1 d . . . . .
H23A H 0.6839 0.4893 0.4616 0.015 Uiso 1 1 calc R U . . .
H23B H 0.6959 0.5861 0.4164 0.015 Uiso 1 1 calc R U . . .
C36 C 0.59025(13) 1.01022(16) 0.77372(11) 0.0138(4) Uani 1 1 d . . . . .
H36 H 0.6373 1.0544 0.7980 0.017 Uiso 1 1 calc R U . . .
C29 C 0.87117(13) -0.01135(16) 0.72916(12) 0.0144(4) Uani 1 1 d . . . . .
H29 H 0.8258 -0.0577 0.7036 0.017 Uiso 1 1 calc R U . . .
C40 C 0.52847(12) 0.84880(16) 0.71159(12) 0.0150(4) Uani 1 1 d . . . . .
H40 H 0.5330 0.7820 0.6926 0.018 Uiso 1 1 calc R U . . .
C35 C 0.59856(12) 0.91154(15) 0.74685(10) 0.0106(3) Uani 1 1 d . . . . .
C39 C 0.45212(13) 0.88210(16) 0.70365(12) 0.0179(4) Uani 1 1 d . . . . .
H39 H 0.4050 0.8380 0.6798 0.022 Uiso 1 1 calc R U . . .
C20 C 0.61010(13) 0.28371(18) 0.88255(12) 0.0185(4) Uani 1 1 d . . . . .
H20A H 0.5916 0.3548 0.8857 0.028 Uiso 1 1 calc R U . . .
H20B H 0.5698 0.2330 0.8831 0.028 Uiso 1 1 calc R U . . .
H20C H 0.6148 0.2761 0.8350 0.028 Uiso 1 1 calc R U . . .
C30 C 0.95068(14) -0.04275(17) 0.74508(13) 0.0189(4) Uani 1 1 d . . . . .
H30 H 0.9595 -0.1109 0.7309 0.023 Uiso 1 1 calc R U . . .
C34 C 0.68185(12) 0.87965(14) 0.75364(11) 0.0099(4) Uani 1 1 d . . . . .
H34A H 0.6899 0.9144 0.7124 0.012 Uiso 1 1 calc R U . . .
H34B H 0.7256 0.9055 0.8031 0.012 Uiso 1 1 calc R U . . .
C31 C 1.01748(13) 0.02471(18) 0.78154(13) 0.0200(4) Uani 1 1 d . . . . .
H31 H 1.0717 0.0034 0.7916 0.024 Uiso 1 1 calc R U . . .
C21 C 0.77957(14) 0.74310(16) 0.55323(11) 0.0158(4) Uani 1 1 d . . . . .
H21A H 0.7918 0.7508 0.5092 0.019 Uiso 1 1 calc R U . . .
H21B H 0.7566 0.8104 0.5599 0.019 Uiso 1 1 calc R U . . .
C38 C 0.44469(13) 0.97993(17) 0.73066(12) 0.0178(4) Uani 1 1 d . . . . .
H38 H 0.3925 1.0028 0.7255 0.021 Uiso 1 1 calc R U . . .
C15 C 0.87335(13) 0.30168(17) 1.00981(12) 0.0157(4) Uani 1 1 d . . . . .
H15A H 0.8720 0.2461 1.0444 0.019 Uiso 1 1 calc R U . . .
H15B H 0.8857 0.2678 0.9708 0.019 Uiso 1 1 calc R U . . .
C26 C 0.53473(15) 0.6137(2) 0.42710(13) 0.0244(5) Uani 1 1 d . . . . .
H26A H 0.5445 0.5890 0.3846 0.037 Uiso 1 1 calc R U . . .
H26B H 0.4793 0.6446 0.4068 0.037 Uiso 1 1 calc R U . . .
H26C H 0.5388 0.5547 0.4606 0.037 Uiso 1 1 calc R U . . .
C25 C 0.59968(14) 0.69623(18) 0.47290(12) 0.0189(4) Uani 1 1 d . . . . .
H25A H 0.5812 0.7340 0.5065 0.023 Uiso 1 1 calc R U . . .
H25B H 0.6034 0.7477 0.4369 0.023 Uiso 1 1 calc R U . . .
C37 C 0.51343(14) 1.04390(17) 0.76508(13) 0.0190(4) Uani 1 1 d . . . . .
H37 H 0.5082 1.1112 0.7829 0.023 Uiso 1 1 calc R U . . .
C18 C 0.68487(14) 0.49390(17) 1.01771(12) 0.0182(4) Uani 1 1 d . . . . .
H18A H 0.6572 0.5285 0.9678 0.027 Uiso 1 1 calc R U . . .
H18B H 0.6915 0.5437 1.0581 0.027 Uiso 1 1 calc R U . . .
H18C H 0.6513 0.4345 1.0189 0.027 Uiso 1 1 calc R U . . .
C33 C 0.92468(13) 0.15427(17) 0.78805(12) 0.0173(4) Uani 1 1 d . . . . .
H33 H 0.9164 0.2216 0.8038 0.021 Uiso 1 1 calc R U . . .
C22 C 0.86022(15) 0.7210(2) 0.62502(13) 0.0224(5) Uani 1 1 d . . . . .
H22A H 0.8500 0.7227 0.6700 0.034 Uiso 1 1 calc R U . . .
H22B H 0.9013 0.7744 0.6304 0.034 Uiso 1 1 calc R U . . .
H22C H 0.8811 0.6519 0.6208 0.034 Uiso 1 1 calc R U . . .
C32 C 1.00419(14) 0.12308(18) 0.80292(13) 0.0209(4) Uani 1 1 d . . . . .
H32 H 1.0495 0.1697 0.8279 0.025 Uiso 1 1 calc R U . . .
C16 C 0.94330(14) 0.3765(2) 1.05603(15) 0.0274(5) Uani 1 1 d . . . . .
H16A H 0.9418 0.4360 1.0239 0.041 Uiso 1 1 calc R U . . .
H16B H 0.9965 0.3401 1.0739 0.041 Uiso 1 1 calc R U . . .
H16C H 0.9369 0.4018 1.1002 0.041 Uiso 1 1 calc R U . . .

loop_
_atom_site_aniso_label
_atom_site_aniso_U_11
_atom_site_aniso_U_22
_atom_site_aniso_U_33
_atom_site_aniso_U_23
_atom_site_aniso_U_13
_atom_site_aniso_U_12
P1 0.0143(2) 0.0068(2) 0.0070(2) 0.00144(17) 0.00558(17) 0.00011(17)
P2 0.0174(2) 0.0078(2) 0.0069(2) 0.00141(17) 0.00636(17) 0.00092(18)
O3 0.0332(8) 0.0099(7) 0.0130(7) 0.0046(5) 0.0140(6) 0.0066(6)
O2 0.0225(7) 0.0093(6) 0.0088(6) -0.0011(5) 0.0084(5) 0.0012(5)
O1 0.0315(8) 0.0083(6) 0.0135(7) 0.0033(5) 0.0133(6) 0.0028(6)
O4 0.0282(8) 0.0091(6) 0.0127(7) -0.0014(5) 0.0123(6) 0.0015(6)
N1 0.0173(8) 0.0044(7) 0.0109(7) -0.0001(6) 0.0079(6) -0.0002(6)
N2 0.0145(7) 0.0049(7) 0.0082(7) 0.0001(6) 0.0060(6) 0.0011(6)
C8 0.0129(8) 0.0063(8) 0.0097(8) 0.0016(6) 0.0062(7) 0.0014(6)
C3 0.0127(8) 0.0082(8) 0.0077(8) -0.0005(6) 0.0055(7) -0.0003(7)
C5 0.0130(8) 0.0079(8) 0.0083(8) 0.0005(6) 0.0060(7) 0.0003(6)
C19 0.0192(9) 0.0087(9) 0.0124(8) -0.0002(7) 0.0088(7) -0.0032(7)
C1 0.0134(8) 0.0071(8) 0.0081(8) -0.0003(6) 0.0063(7) -0.0006(6)
C11 0.0152(8) 0.0080(8) 0.0104(8) -0.0003(7) 0.0074(7) 0.0005(7)
C12 0.0101(8) 0.0068(8) 0.0094(8) -0.0003(6) 0.0036(7) 0.0001(7)
C10 0.0093(7) 0.0060(8) 0.0084(8) -0.0003(6) 0.0047(6) -0.0005(6)
C2 0.0144(8) 0.0079(8) 0.0073(8) 0.0004(6) 0.0057(7) -0.0001(7)
C14 0.0162(9) 0.0075(8) 0.0088(8) 0.0003(7) 0.0067(7) 0.0000(7)
C24 0.0226(10) 0.0142(10) 0.0214(10) -0.0026(8) 0.0149(9) -0.0016(8)
C7 0.0138(8) 0.0097(8) 0.0068(8) 0.0001(7) 0.0060(7) 0.0008(7)
C4 0.0120(8) 0.0074(8) 0.0064(8) 0.0001(6) 0.0041(7) -0.0005(7)
C28 0.0184(9) 0.0071(8) 0.0076(8) 0.0017(6) 0.0061(7) 0.0014(7)
C13 0.0118(8) 0.0090(9) 0.0090(8) 0.0010(6) 0.0058(7) 0.0019(6)
C27 0.0178(9) 0.0051(8) 0.0150(9) -0.0009(6) 0.0096(7) 0.0000(7)
C9 0.0099(8) 0.0077(8) 0.0087(8) 0.0003(6) 0.0050(7) 0.0002(6)
C6 0.0141(9) 0.0082(8) 0.0073(8) 0.0016(6) 0.0060(7) 0.0015(7)
C17 0.0197(9) 0.0103(9) 0.0076(8) -0.0009(6) 0.0069(7) -0.0001(7)
C23 0.0216(10) 0.0113(9) 0.0081(8) -0.0012(7) 0.0088(7) -0.0025(7)
C36 0.0160(9) 0.0109(9) 0.0137(8) -0.0021(7) 0.0058(7) -0.0003(7)
C29 0.0161(9) 0.0101(9) 0.0153(9) -0.0022(7) 0.0056(7) -0.0008(7)
C40 0.0171(9) 0.0099(9) 0.0170(9) -0.0025(7) 0.0069(7) -0.0005(7)
C35 0.0120(8) 0.0107(9) 0.0087(8) 0.0013(7) 0.0043(7) 0.0025(7)
C39 0.0147(9) 0.0145(10) 0.0208(10) -0.0015(8) 0.0047(8) -0.0021(7)
C20 0.0187(10) 0.0188(10) 0.0174(9) -0.0005(8) 0.0076(8) -0.0039(8)
C30 0.0204(10) 0.0134(10) 0.0209(10) -0.0004(8) 0.0076(9) 0.0030(8)
C34 0.0142(8) 0.0039(8) 0.0128(8) -0.0001(6) 0.0071(7) 0.0008(6)
C31 0.0139(9) 0.0216(11) 0.0216(10) 0.0049(9) 0.0055(8) 0.0042(8)
C21 0.0291(11) 0.0083(9) 0.0129(9) -0.0017(7) 0.0122(8) -0.0051(8)
C38 0.0144(9) 0.0176(10) 0.0205(10) 0.0008(8) 0.0072(8) 0.0034(8)
C15 0.0173(9) 0.0148(10) 0.0146(9) 0.0057(7) 0.0069(8) 0.0050(7)
C26 0.0206(10) 0.0305(12) 0.0186(10) 0.0018(9) 0.0059(9) 0.0029(9)
C25 0.0205(10) 0.0197(11) 0.0128(9) 0.0060(8) 0.0045(8) 0.0071(8)
C37 0.0205(10) 0.0130(10) 0.0234(10) -0.0047(8) 0.0099(9) 0.0015(8)
C18 0.0261(11) 0.0149(10) 0.0186(9) -0.0012(8) 0.0146(9) 0.0006(8)
C33 0.0202(10) 0.0138(9) 0.0159(9) -0.0032(8) 0.0064(8) -0.0023(8)
C22 0.0244(11) 0.0240(11) 0.0186(10) -0.0050(9) 0.0097(9) -0.0096(9)
C32 0.0174(10) 0.0186(11) 0.0195(10) 0.0001(8) 0.0021(8) -0.0046(8)
C16 0.0165(10) 0.0302(13) 0.0305(12) -0.0046(10) 0.0063(9) -0.0018(9)

_geom_special_details            
;
 All esds (except the esd in the dihedral angle between two l.s. planes)
 are estimated using the full covariance matrix.  The cell esds are taken
 into account individually in the estimation of esds in distances, angles
 and torsion angles; correlations between esds in cell parameters are only
 used when they are defined by crystal symmetry.  An approximate (isotropic)
 treatment of cell esds is used for estimating esds involving l.s. planes.
;

loop_
_geom_bond_atom_site_label_1
_geom_bond_atom_site_label_2
_geom_bond_distance
_geom_bond_site_symmetry_2
_geom_bond_publ_flag
P1 C2 1.7955(19) . ?
P1 C15 1.808(2) . ?
P1 C19 1.810(2) . ?
P1 C17 1.818(2) . ?
P2 C6 1.7947(19) . ?
P2 C21 1.812(2) . ?
P2 C25 1.814(2) . ?
P2 C23 1.815(2) . ?
O3 C13 1.249(2) . ?
O2 C12 1.245(2) . ?
O1 C11 1.252(2) . ?
O4 C14 1.241(2) . ?
N1 C11 1.398(2) . ?
N1 C14 1.402(2) . ?
N1 C27 1.463(2) . ?
N2 C12 1.396(2) . ?
N2 C13 1.404(2) . ?
N2 C34 1.468(2) . ?
C8 C9 1.413(2) . ?
C8 C7 1.416(2) . ?
C8 C14 1.436(3) . ?
C3 C2 1.376(3) . ?
C3 C4 1.415(3) . ?
C3 H3 0.9500 . ?
C5 C10 1.412(2) . ?
C5 C13 1.432(3) . ?
C5 C6 1.453(2) . ?
C19 C20 1.522(3) . ?
C19 H19A 0.9900 . ?
C19 H19B 0.9900 . ?
C1 C9 1.413(2) . ?
C1 C11 1.428(2) . ?
C1 C2 1.452(2) . ?
C12 C4 1.428(3) . ?
C10 C4 1.415(2) . ?
C10 C9 1.436(2) . ?
C24 C23 1.526(3) . ?
C24 H24A 0.9800 . ?
C24 H24B 0.9800 . ?
C24 H24C 0.9800 . ?
C7 C6 1.370(3) . ?
C7 H7 0.9500 . ?
C28 C33 1.383(3) . ?
C28 C29 1.398(3) . ?
C28 C27 1.517(3) . ?
C27 H27A 0.9900 . ?
C27 H27B 0.9900 . ?
C17 C18 1.528(3) . ?
C17 H17A 0.9900 . ?
C17 H17B 0.9900 . ?
C23 H23A 0.9900 . ?
C23 H23B 0.9900 . ?
C36 C37 1.392(3) . ?
C36 C35 1.401(3) . ?
C36 H36 0.9500 . ?
C29 C30 1.388(3) . ?
C29 H29 0.9500 . ?
C40 C39 1.387(3) . ?
C40 C35 1.391(3) . ?
C40 H40 0.9500 . ?
C35 C34 1.510(3) . ?
C39 C38 1.388(3) . ?
C39 H39 0.9500 . ?
C20 H20A 0.9800 . ?
C20 H20B 0.9800 . ?
C20 H20C 0.9800 . ?
C30 C31 1.390(3) . ?
C30 H30 0.9500 . ?
C34 H34A 0.9900 . ?
C34 H34B 0.9900 . ?
C31 C32 1.381(3) . ?
C31 H31 0.9500 . ?
C21 C22 1.525(3) . ?
C21 H21A 0.9900 . ?
C21 H21B 0.9900 . ?
C38 C37 1.383(3) . ?
C38 H38 0.9500 . ?
C15 C16 1.516(3) . ?
C15 H15A 0.9900 . ?
C15 H15B 0.9900 . ?
C26 C25 1.531(3) . ?
C26 H26A 0.9800 . ?
C26 H26B 0.9800 . ?
C26 H26C 0.9800 . ?
C25 H25A 0.9900 . ?
C25 H25B 0.9900 . ?
C37 H37 0.9500 . ?
C18 H18A 0.9800 . ?
C18 H18B 0.9800 . ?
C18 H18C 0.9800 . ?
C33 C32 1.392(3) . ?
C33 H33 0.9500 . ?
C22 H22A 0.9800 . ?
C22 H22B 0.9800 . ?
C22 H22C 0.9800 . ?
C32 H32 0.9500 . ?
C16 H16A 0.9800 . ?
C16 H16B 0.9800 . ?
C16 H16C 0.9800 . ?

loop_
_geom_angle_atom_site_label_1
_geom_angle_atom_site_label_2
_geom_angle_atom_site_label_3
_geom_angle
_geom_angle_site_symmetry_1
_geom_angle_site_symmetry_3
_geom_angle_publ_flag
C2 P1 C15 114.00(9) . . ?
C2 P1 C19 114.65(9) . . ?
C15 P1 C19 109.27(10) . . ?
C2 P1 C17 108.02(9) . . ?
C15 P1 C17 104.44(10) . . ?
C19 P1 C17 105.59(9) . . ?
C6 P2 C21 114.42(9) . . ?
C6 P2 C25 113.75(10) . . ?
C21 P2 C25 109.75(11) . . ?
C6 P2 C23 108.90(9) . . ?
C21 P2 C23 105.24(9) . . ?
C25 P2 C23 103.88(10) . . ?
C11 N1 C14 125.38(16) . . ?
C11 N1 C27 118.03(16) . . ?
C14 N1 C27 116.57(15) . . ?
C12 N2 C13 125.42(16) . . ?
C12 N2 C34 116.67(15) . . ?
C13 N2 C34 117.81(15) . . ?
C9 C8 C7 121.12(17) . . ?
C9 C8 C14 120.16(17) . . ?
C7 C8 C14 118.68(17) . . ?
C2 C3 C4 122.04(17) . . ?
C2 C3 H3 119.0 . . ?
C4 C3 H3 119.0 . . ?
C10 C5 C13 118.85(16) . . ?
C10 C5 C6 120.00(17) . . ?
C13 C5 C6 121.15(16) . . ?
C20 C19 P1 113.97(14) . . ?
C20 C19 H19A 108.8 . . ?
P1 C19 H19A 108.8 . . ?
C20 C19 H19B 108.8 . . ?
P1 C19 H19B 108.8 . . ?
H19A C19 H19B 107.7 . . ?
C9 C1 C11 118.93(16) . . ?
C9 C1 C2 120.05(16) . . ?
C11 C1 C2 121.02(16) . . ?
O1 C11 N1 119.06(17) . . ?
O1 C11 C1 123.23(17) . . ?
N1 C11 C1 117.70(16) . . ?
O2 C12 N2 118.64(17) . . ?
O2 C12 C4 125.24(18) . . ?
N2 C12 C4 116.13(16) . . ?
C5 C10 C4 121.46(17) . . ?
C5 C10 C9 120.83(16) . . ?
C4 C10 C9 117.71(16) . . ?
C3 C2 C1 118.35(17) . . ?
C3 C2 P1 116.97(14) . . ?
C1 C2 P1 124.67(14) . . ?
O4 C14 N1 118.82(17) . . ?
O4 C14 C8 125.17(18) . . ?
N1 C14 C8 116.00(16) . . ?
C23 C24 H24A 109.5 . . ?
C23 C24 H24B 109.5 . . ?
H24A C24 H24B 109.5 . . ?
C23 C24 H24C 109.5 . . ?
H24A C24 H24C 109.5 . . ?
H24B C24 H24C 109.5 . . ?
C6 C7 C8 122.10(17) . . ?
C6 C7 H7 118.9 . . ?
C8 C7 H7 118.9 . . ?
C3 C4 C10 121.00(17) . . ?
C3 C4 C12 118.45(17) . . ?
C10 C4 C12 120.55(17) . . ?
C33 C28 C29 118.89(19) . . ?
C33 C28 C27 122.65(18) . . ?
C29 C28 C27 118.46(18) . . ?
O3 C13 N2 119.17(17) . . ?
O3 C13 C5 123.29(17) . . ?
N2 C13 C5 117.54(16) . . ?
N1 C27 C28 113.74(16) . . ?
N1 C27 H27A 108.8 . . ?
C28 C27 H27A 108.8 . . ?
N1 C27 H27B 108.8 . . ?
C28 C27 H27B 108.8 . . ?
H27A C27 H27B 107.7 . . ?
C8 C9 C1 121.67(17) . . ?
C8 C9 C10 117.57(16) . . ?
C1 C9 C10 120.75(16) . . ?
C7 C6 C5 118.35(17) . . ?
C7 C6 P2 116.95(14) . . ?
C5 C6 P2 124.62(14) . . ?
C18 C17 P1 116.65(14) . . ?
C18 C17 H17A 108.1 . . ?
P1 C17 H17A 108.1 . . ?
C18 C17 H17B 108.1 . . ?
P1 C17 H17B 108.1 . . ?
H17A C17 H17B 107.3 . . ?
C24 C23 P2 116.80(14) . . ?
C24 C23 H23A 108.1 . . ?
P2 C23 H23A 108.1 . . ?
C24 C23 H23B 108.1 . . ?
P2 C23 H23B 108.1 . . ?
H23A C23 H23B 107.3 . . ?
C37 C36 C35 120.35(19) . . ?
C37 C36 H36 119.8 . . ?
C35 C36 H36 119.8 . . ?
C30 C29 C28 120.15(19) . . ?
C30 C29 H29 119.9 . . ?
C28 C29 H29 119.9 . . ?
C39 C40 C35 121.16(19) . . ?
C39 C40 H40 119.4 . . ?
C35 C40 H40 119.4 . . ?
C40 C35 C36 118.40(18) . . ?
C40 C35 C34 122.57(18) . . ?
C36 C35 C34 118.95(17) . . ?
C40 C39 C38 119.9(2) . . ?
C40 C39 H39 120.0 . . ?
C38 C39 H39 120.0 . . ?
C19 C20 H20A 109.5 . . ?
C19 C20 H20B 109.5 . . ?
H20A C20 H20B 109.5 . . ?
C19 C20 H20C 109.5 . . ?
H20A C20 H20C 109.5 . . ?
H20B C20 H20C 109.5 . . ?
C29 C30 C31 120.6(2) . . ?
C29 C30 H30 119.7 . . ?
C31 C30 H30 119.7 . . ?
N2 C34 C35 114.68(16) . . ?
N2 C34 H34A 108.6 . . ?
C35 C34 H34A 108.6 . . ?
N2 C34 H34B 108.6 . . ?
C35 C34 H34B 108.6 . . ?
H34A C34 H34B 107.6 . . ?
C32 C31 C30 119.3(2) . . ?
C32 C31 H31 120.3 . . ?
C30 C31 H31 120.3 . . ?
C22 C21 P2 113.71(15) . . ?
C22 C21 H21A 108.8 . . ?
P2 C21 H21A 108.8 . . ?
C22 C21 H21B 108.8 . . ?
P2 C21 H21B 108.8 . . ?
H21A C21 H21B 107.7 . . ?
C37 C38 C39 119.79(19) . . ?
C37 C38 H38 120.1 . . ?
C39 C38 H38 120.1 . . ?
C16 C15 P1 115.07(16) . . ?
C16 C15 H15A 108.5 . . ?
P1 C15 H15A 108.5 . . ?
C16 C15 H15B 108.5 . . ?
P1 C15 H15B 108.5 . . ?
H15A C15 H15B 107.5 . . ?
C25 C26 H26A 109.5 . . ?
C25 C26 H26B 109.5 . . ?
H26A C26 H26B 109.5 . . ?
C25 C26 H26C 109.5 . . ?
H26A C26 H26C 109.5 . . ?
H26B C26 H26C 109.5 . . ?
C26 C25 P2 113.55(16) . . ?
C26 C25 H25A 108.9 . . ?
P2 C25 H25A 108.9 . . ?
C26 C25 H25B 108.9 . . ?
P2 C25 H25B 108.9 . . ?
H25A C25 H25B 107.7 . . ?
C38 C37 C36 120.4(2) . . ?
C38 C37 H37 119.8 . . ?
C36 C37 H37 119.8 . . ?
C17 C18 H18A 109.5 . . ?
C17 C18 H18B 109.5 . . ?
H18A C18 H18B 109.5 . . ?
C17 C18 H18C 109.5 . . ?
H18A C18 H18C 109.5 . . ?
H18B C18 H18C 109.5 . . ?
C28 C33 C32 120.8(2) . . ?
C28 C33 H33 119.6 . . ?
C32 C33 H33 119.6 . . ?
C21 C22 H22A 109.5 . . ?
C21 C22 H22B 109.5 . . ?
H22A C22 H22B 109.5 . . ?
C21 C22 H22C 109.5 . . ?
H22A C22 H22C 109.5 . . ?
H22B C22 H22C 109.5 . . ?
C31 C32 C33 120.3(2) . . ?
C31 C32 H32 119.9 . . ?
C33 C32 H32 119.9 . . ?
C15 C16 H16A 109.5 . . ?
C15 C16 H16B 109.5 . . ?
H16A C16 H16B 109.5 . . ?
C15 C16 H16C 109.5 . . ?
H16A C16 H16C 109.5 . . ?
H16B C16 H16C 109.5 . . ?

_refine_diff_density_max         0.505
_refine_diff_density_min         -0.248
_refine_diff_density_rms         0.053

_shelxl_version_number           2014-3

_shelx_res_file                  
;
TITL PMSK45_a.res in C2
CELL 0.71073 18.1243 12.7829 19.6169 90 117.061 90
ZERR 4 0.0013 0.001 0.0019 0 0.002 0
LATT -7
SYMM -X,+Y,-Z
SFAC C  H  N  O  P
UNIT 160  184  8  16  8
REM <olex2.extras>
REM <HklSrc "%.\\PMSK45_a.hkl">
REM </olex2.extras>
L.S. 10
ACTA
BOND $H
FMAP 2
PLAN 20
SIZE 0.70 0.50 0.30
TEMP -123.09
WGHT    0.052309    2.952140
FVAR       2.50675
P1    5    0.771761    0.360751    0.962073    11.00000    0.01433    0.00680 =
         0.00695    0.00144    0.00558    0.00011
P2    5    0.701883    0.642108    0.531352    11.00000    0.01735    0.00784 =
         0.00694    0.00141    0.00636    0.00092
O3    4    0.680228    0.788378    0.628424    11.00000    0.03325    0.00987 =
         0.01295    0.00464    0.01401    0.00663
O2    4    0.702963    0.752370    0.868527    11.00000    0.02252    0.00934 =
         0.00880   -0.00108    0.00836    0.00122
O1    4    0.770322    0.210553    0.857151    11.00000    0.03149    0.00833 =
         0.01348    0.00328    0.01326    0.00281
O4    4    0.754579    0.246752    0.619677    11.00000    0.02818    0.00910 =
         0.01271   -0.00140    0.01230    0.00154
N1    3    0.758510    0.231907    0.736949    11.00000    0.01731    0.00441 =
         0.01085   -0.00010    0.00794   -0.00021
N2    3    0.692753    0.766475    0.749062    11.00000    0.01447    0.00493 =
         0.00825    0.00011    0.00598    0.00105
C8    1    0.734309    0.401097    0.676762    11.00000    0.01291    0.00631 =
         0.00968    0.00164    0.00615    0.00138
C3    1    0.739688    0.536268    0.875529    11.00000    0.01271    0.00818 =
         0.00771   -0.00047    0.00550   -0.00034
AFIX  43
H3    2    0.742151    0.568502    0.920153    11.00000   -1.20000
AFIX   0
C5    1    0.708709    0.617766    0.680090    11.00000    0.01304    0.00792 =
         0.00826    0.00045    0.00603    0.00031
C19   1    0.694082    0.263943    0.950656    11.00000    0.01919    0.00870 =
         0.01237   -0.00015    0.00881   -0.00317
AFIX  23
H19A  2    0.714262    0.194240    0.944708    11.00000   -1.20000
H19B  2    0.687075    0.262365    0.997836    11.00000   -1.20000
AFIX   0
C1    1    0.749199    0.382137    0.807592    11.00000    0.01345    0.00711 =
         0.00814   -0.00027    0.00630   -0.00064
C11   1    0.759677    0.271948    0.803756    11.00000    0.01524    0.00797 =
         0.01036   -0.00029    0.00742    0.00054
C12   1    0.706028    0.707521    0.813546    11.00000    0.01008    0.00675 =
         0.00943   -0.00026    0.00359    0.00010
C10   1    0.721980    0.555169    0.743980    11.00000    0.00929    0.00601 =
         0.00837   -0.00033    0.00475   -0.00052
C2    1    0.752931    0.430240    0.876137    11.00000    0.01438    0.00794 =
         0.00729    0.00043    0.00573   -0.00007
C14   1    0.748918    0.291270    0.673339    11.00000    0.01616    0.00751 =
         0.00884    0.00026    0.00671    0.00004
C24   1    0.806518    0.518027    0.490803    11.00000    0.02256    0.01417 =
         0.02136   -0.00257    0.01488   -0.00159
AFIX 137
H24A  2    0.841481    0.579755    0.498409    11.00000   -1.50000
H24B  2    0.807861    0.474015    0.450478    11.00000   -1.50000
H24C  2    0.827303    0.478085    0.538602    11.00000   -1.50000
AFIX   0
C7    1    0.721973    0.464810    0.613380    11.00000    0.01384    0.00967 =
         0.00679    0.00014    0.00603    0.00078
AFIX  43
H7    2    0.722131    0.433161    0.569629    11.00000   -1.20000
AFIX   0
C4    1    0.722509    0.598813    0.810498    11.00000    0.01202    0.00739 =
         0.00644    0.00010    0.00412   -0.00054
C28   1    0.857641    0.088357    0.750600    11.00000    0.01838    0.00711 =
         0.00764    0.00169    0.00610    0.00143
C13   1    0.693298    0.727273    0.682410    11.00000    0.01181    0.00905 =
         0.00902    0.00095    0.00579    0.00189
C27   1    0.769905    0.119167    0.732828    11.00000    0.01782    0.00509 =
         0.01502   -0.00094    0.00962    0.00001
AFIX  23
H27A  2    0.731670    0.094347    0.680761    11.00000   -1.20000
H27B  2    0.754644    0.083353    0.769362    11.00000   -1.20000
AFIX   0
C9    1    0.735200    0.444489    0.743365    11.00000    0.00994    0.00766 =
         0.00871    0.00033    0.00498    0.00016
C6    1    0.709824    0.570598    0.613151    11.00000    0.01412    0.00817 =
         0.00730    0.00161    0.00602    0.00155
C17   1    0.770007    0.454803    1.030825    11.00000    0.01970    0.01031 =
         0.00759   -0.00086    0.00692   -0.00013
AFIX  23
H17A  2    0.797670    0.422672    1.082333    11.00000   -1.20000
H17B  2    0.803504    0.516157    1.031159    11.00000   -1.20000
AFIX   0
C23   1    0.717645    0.552624    0.467330    11.00000    0.02155    0.01130 =
         0.00813   -0.00125    0.00883   -0.00248
AFIX  23
H23A  2    0.683864    0.489290    0.461564    11.00000   -1.20000
H23B  2    0.695914    0.586140    0.416360    11.00000   -1.20000
AFIX   0
C36   1    0.590247    1.010224    0.773717    11.00000    0.01595    0.01088 =
         0.01366   -0.00214    0.00585   -0.00029
AFIX  43
H36   2    0.637283    1.054372    0.797951    11.00000   -1.20000
AFIX   0
C29   1    0.871173   -0.011354    0.729163    11.00000    0.01611    0.01007 =
         0.01533   -0.00224    0.00564   -0.00081
AFIX  43
H29   2    0.825836   -0.057701    0.703646    11.00000   -1.20000
AFIX   0
C40   1    0.528475    0.848801    0.711588    11.00000    0.01712    0.00994 =
         0.01700   -0.00251    0.00695   -0.00055
AFIX  43
H40   2    0.532986    0.781980    0.692614    11.00000   -1.20000
AFIX   0
C35   1    0.598565    0.911536    0.746851    11.00000    0.01201    0.01073 =
         0.00869    0.00131    0.00434    0.00248
C39   1    0.452124    0.882102    0.703647    11.00000    0.01469    0.01454 =
         0.02076   -0.00152    0.00471   -0.00213
AFIX  43
H39   2    0.404988    0.838034    0.679758    11.00000   -1.20000
AFIX   0
C20   1    0.610095    0.283709    0.882554    11.00000    0.01866    0.01880 =
         0.01741   -0.00050    0.00757   -0.00388
AFIX 137
H20A  2    0.591552    0.354754    0.885700    11.00000   -1.50000
H20B  2    0.569803    0.233024    0.883108    11.00000   -1.50000
H20C  2    0.614839    0.276079    0.834992    11.00000   -1.50000
AFIX   0
C30   1    0.950675   -0.042750    0.745079    11.00000    0.02044    0.01340 =
         0.02092   -0.00044    0.00764    0.00296
AFIX  43
H30   2    0.959537   -0.110916    0.730943    11.00000   -1.20000
AFIX   0
C34   1    0.681853    0.879649    0.753640    11.00000    0.01417    0.00387 =
         0.01282   -0.00011    0.00709    0.00078
AFIX  23
H34A  2    0.689853    0.914445    0.712400    11.00000   -1.20000
H34B  2    0.725599    0.905503    0.803133    11.00000   -1.20000
AFIX   0
C31   1    1.017476    0.024713    0.781542    11.00000    0.01389    0.02156 =
         0.02159    0.00486    0.00548    0.00421
AFIX  43
H31   2    1.071701    0.003354    0.791642    11.00000   -1.20000
AFIX   0
C21   1    0.779574    0.743095    0.553231    11.00000    0.02910    0.00833 =
         0.01295   -0.00168    0.01222   -0.00508
AFIX  23
H21A  2    0.791847    0.750752    0.509196    11.00000   -1.20000
H21B  2    0.756620    0.810417    0.559884    11.00000   -1.20000
AFIX   0
C38   1    0.444691    0.979927    0.730661    11.00000    0.01437    0.01758 =
         0.02052    0.00084    0.00717    0.00339
AFIX  43
H38   2    0.392538    1.002832    0.725511    11.00000   -1.20000
AFIX   0
C15   1    0.873355    0.301679    1.009807    11.00000    0.01728    0.01478 =
         0.01456    0.00569    0.00691    0.00497
AFIX  23
H15A  2    0.871990    0.246141    1.044388    11.00000   -1.20000
H15B  2    0.885685    0.267769    0.970766    11.00000   -1.20000
AFIX   0
C26   1    0.534728    0.613696    0.427102    11.00000    0.02063    0.03052 =
         0.01863    0.00175    0.00585    0.00292
AFIX 137
H26A  2    0.544494    0.588962    0.384609    11.00000   -1.50000
H26B  2    0.479278    0.644585    0.406818    11.00000   -1.50000
H26C  2    0.538835    0.554708    0.460558    11.00000   -1.50000
AFIX   0
C25   1    0.599678    0.696227    0.472904    11.00000    0.02047    0.01973 =
         0.01279    0.00597    0.00445    0.00712
AFIX  23
H25A  2    0.581150    0.733966    0.506465    11.00000   -1.20000
H25B  2    0.603389    0.747730    0.436897    11.00000   -1.20000
AFIX   0
C37   1    0.513433    1.043898    0.765081    11.00000    0.02048    0.01299 =
         0.02345   -0.00473    0.00988    0.00148
AFIX  43
H37   2    0.508214    1.111224    0.782940    11.00000   -1.20000
AFIX   0
C18   1    0.684866    0.493904    1.017711    11.00000    0.02610    0.01486 =
         0.01863   -0.00121    0.01460    0.00062
AFIX 137
H18A  2    0.657245    0.528526    0.967757    11.00000   -1.50000
H18B  2    0.691490    0.543735    1.058067    11.00000   -1.50000
H18C  2    0.651272    0.434521    1.018900    11.00000   -1.50000
AFIX   0
C33   1    0.924676    0.154271    0.788051    11.00000    0.02022    0.01375 =
         0.01590   -0.00320    0.00639   -0.00233
AFIX  43
H33   2    0.916354    0.221644    0.803813    11.00000   -1.20000
AFIX   0
C22   1    0.860224    0.721041    0.625025    11.00000    0.02443    0.02404 =
         0.01858   -0.00499    0.00968   -0.00955
AFIX 137
H22A  2    0.850040    0.722655    0.669982    11.00000   -1.50000
H22B  2    0.901343    0.774423    0.630427    11.00000   -1.50000
H22C  2    0.881106    0.651877    0.620793    11.00000   -1.50000
AFIX   0
C32   1    1.004192    0.123077    0.802924    11.00000    0.01742    0.01862 =
         0.01947    0.00008    0.00214   -0.00456
AFIX  43
H32   2    1.049491    0.169653    0.827884    11.00000   -1.20000
AFIX   0
C16   1    0.943303    0.376508    1.056034    11.00000    0.01649    0.03023 =
         0.03051   -0.00459    0.00632   -0.00179
AFIX 137
H16A  2    0.941790    0.435959    1.023880    11.00000   -1.50000
H16B  2    0.996476    0.340136    1.073919    11.00000   -1.50000
H16C  2    0.936858    0.401801    1.100186    11.00000   -1.50000
AFIX   0
HKLF 4

REM  PMSK45_a.res in C2
REM R1 =  0.0312 for    9872 Fo > 4sig(Fo)  and  0.0318 for all   10081 data
REM    439 parameters refined using      1 restraints

END

WGHT      0.0451      3.0290

REM Highest difference peak  0.505,  deepest hole -0.248,  1-sigma level  0.053
Q1    1   1.0000  0.6559  1.0000  10.50000  0.05    0.51
Q2    1   0.4723  0.2604  0.9704  11.00000  0.05    0.36
Q3    1   1.0312  0.6162  0.5739  11.00000  0.05    0.34
Q4    1   1.0000  0.5792  0.5000  10.50000  0.05    0.34
Q5    1   0.5205  0.3433  1.0257  11.00000  0.05    0.32
Q6    1   0.4511  0.1375  0.9253  11.00000  0.05    0.31
Q7    1   0.5728  0.3223  1.0956  11.00000  0.05    0.30
Q8    1   1.0171  0.5033  0.5404  11.00000  0.05    0.28
Q9    1   0.7112  0.6527  0.8106  11.00000  0.05    0.27
Q10   1   0.7026  0.6713  0.6797  11.00000  0.05    0.27
Q11   1   0.7095  0.5199  0.6105  11.00000  0.05    0.27
Q12   1   0.4098  0.2822  0.8906  11.00000  0.05    0.25
Q13   1   0.9741  0.6862  0.4486  11.00000  0.05    0.25
Q14   1   0.4084  0.2220  0.8740  11.00000  0.05    0.25
Q15   1   0.8128  0.1083  0.7392  11.00000  0.05    0.24
Q16   1   0.7074  0.5984  0.5792  11.00000  0.05    0.24
Q17   1   0.7313  0.4792  0.8675  11.00000  0.05    0.24
Q18   1   0.7003  0.5928  0.6416  11.00000  0.05    0.24
Q19   1   0.7528  0.3969  0.9101  11.00000  0.05    0.24
Q20   1   0.7281  0.5667  0.8420  11.00000  0.05    0.23
;
_shelx_res_checksum              80965
# SQUEEZE RESULTS (APPEND TO CIF)
# Note: Data are Listed for all Voids in the P1 Unit Cell
# i.e. Centre of Gravity, Solvent Accessible Volume,
# Recovered number of Electrons in the Void and
# Details about the Squeezed Material
loop_
_platon_squeeze_void_nr
_platon_squeeze_void_average_x
_platon_squeeze_void_average_y
_platon_squeeze_void_average_z
_platon_squeeze_void_volume
_platon_squeeze_void_count_electrons
_platon_squeeze_void_content
1 0.000 -0.210 0.000 226 39 ' '
2 0.500 0.290 1.000 226 39 ' '
3 0.500 0.187 0.500 222 36 ' '
4 0.000 0.687 0.500 222 36 ' '
_platon_squeeze_details          
;
 ?
;
#===END

####################################################################### 
# 
# This file contains crystal structure data downloaded from the 
# Cambridge Structural Database (CSD) hosted by the Cambridge 
# Crystallographic Data Centre (CCDC).
# 
# Full information about CCDC data access policies and citation 
# guidelines are available at http://www.ccdc.cam.ac.uk/access/V1 
# 
# Audit and citation data items may have been added by the CCDC. 
# Please retain this information to preserve the provenance of 
# this file and to allow appropriate attribution of the data. 
# 
#######################################################################

data_PMSK25_0m_a
_database_code_depnum_ccdc_archive 'CCDC 1822820'
loop_
_audit_author_name
_audit_author_address
'Sharvan Kumar'
;Jawaharlal Nehru University
India
;
_audit_update_record             
;
2018-07-05 deposited with the CCDC.	2019-05-21 downloaded from the CCDC.
;

_audit_creation_method           SHELXL-2014
_chemical_name_systematic        
;'N,N-di-2,6-diisopropylphenyl-2,6-triphenyldiphosphonium-naphthalene-l,4,5,8-tetracarboxylic acid bisimide'
 ?
;
_chemical_name_common            'Triphenyldiphosphonium NDI direduced'
_chemical_melting_point          '220 \%C'
_chemical_formula_moiety         'C74 H66 N2 O4 P2, C6 H6, 2(C H2 Cl2)'
_chemical_formula_sum            'C82 H76 Cl4 N2 O4 P2'
_chemical_formula_weight         1357.18

loop_
_atom_type_symbol
_atom_type_description
_atom_type_scat_dispersion_real
_atom_type_scat_dispersion_imag
_atom_type_scat_source
C C 0.0033 0.0016 'International Tables Vol C Tables 4.2.6.8 and 6.1.1.4'
H H 0.0000 0.0000 'International Tables Vol C Tables 4.2.6.8 and 6.1.1.4'
N N 0.0061 0.0033 'International Tables Vol C Tables 4.2.6.8 and 6.1.1.4'
O O 0.0106 0.0060 'International Tables Vol C Tables 4.2.6.8 and 6.1.1.4'
P P 0.1023 0.0942 'International Tables Vol C Tables 4.2.6.8 and 6.1.1.4'
Cl Cl 0.1484 0.1585 'International Tables Vol C Tables 4.2.6.8 and 6.1.1.4'

_space_group_crystal_system      triclinic
_space_group_IT_number           2
_space_group_name_H-M_alt        'P -1'
_space_group_name_Hall           '-P 1'

_shelx_space_group_comment       
;
The symmetry employed for this shelxl refinement is uniquely defined
by the following loop, which should always be used as a source of
symmetry information in preference to the above space-group names.
They are only intended as comments.
;

loop_
_space_group_symop_operation_xyz
'x, y, z'
'-x, -y, -z'

_cell_length_a                   11.0052(6)
_cell_length_b                   13.5844(7)
_cell_length_c                   14.2986(8)
_cell_angle_alpha                103.374(2)
_cell_angle_beta                 94.280(3)
_cell_angle_gamma                111.830(2)
_cell_volume                     1899.74(18)
_cell_formula_units_Z            1
_cell_measurement_temperature    100(2)
_cell_measurement_reflns_used    9707
_cell_measurement_theta_min      2.29
_cell_measurement_theta_max      28.31

_exptl_crystal_description       block
_exptl_crystal_colour            red
_exptl_crystal_density_meas      ?
_exptl_crystal_density_method    ?
_exptl_crystal_density_diffrn    1.186
_exptl_crystal_F_000             712
_exptl_transmission_factor_min   0.965
_exptl_transmission_factor_max   0.985
_exptl_crystal_size_max          0.230
_exptl_crystal_size_mid          0.120
_exptl_crystal_size_min          0.060
_exptl_absorpt_coefficient_mu    0.247
_shelx_estimated_absorpt_T_min   0.945
_shelx_estimated_absorpt_T_max   0.985
_exptl_absorpt_correction_type   multi-scan
_exptl_absorpt_correction_T_min  ?
_exptl_absorpt_correction_T_max  ?
_exptl_absorpt_process_details   SADABS

_exptl_special_details           
;
 ?
;

_diffrn_ambient_temperature      100(2)
_diffrn_radiation_wavelength     0.71073
_diffrn_radiation_type           MoK\a
_diffrn_source                   ?
_diffrn_measurement_device_type  'Bruker APEX-II CMOS'
_diffrn_measurement_method       '\f and \w scans'
_diffrn_detector_area_resol_mean ?
_diffrn_reflns_number            77158
_diffrn_reflns_av_unetI/netI     0.0574
_diffrn_reflns_av_R_equivalents  0.0741
_diffrn_reflns_limit_h_min       -14
_diffrn_reflns_limit_h_max       14
_diffrn_reflns_limit_k_min       -18
_diffrn_reflns_limit_k_max       18
_diffrn_reflns_limit_l_min       -19
_diffrn_reflns_limit_l_max       19
_diffrn_reflns_theta_min         2.290
_diffrn_reflns_theta_max         28.496
_diffrn_reflns_theta_full        25.242
_diffrn_measured_fraction_theta_max 0.988
_diffrn_measured_fraction_theta_full 0.998
_diffrn_reflns_Laue_measured_fraction_max 0.988
_diffrn_reflns_Laue_measured_fraction_full 0.998
_diffrn_reflns_point_group_measured_fraction_max 0.988
_diffrn_reflns_point_group_measured_fraction_full 0.998
_reflns_number_total             9511
_reflns_number_gt                6960
_reflns_threshold_expression     'I > 2\s(I)'
_reflns_Friedel_coverage         0.000
_reflns_Friedel_fraction_max     .
_reflns_Friedel_fraction_full    .

_reflns_special_details          
;
The refinement showed a highly disordered dichloromethane molecule 
which could not be modeled satisfactorily. Therefore it was
removed by using SQUEEZE routine of PLATON.The remaining structure was
refined nicely.

 Reflections were merged by SHELXL according to the crystal
 class for the calculation of statistics and refinement.
 
 _reflns_Friedel_fraction is defined as the number of unique
 Friedel pairs measured divided by the number that would be
 possible theoretically, ignoring centric projections and
 systematic absences.
;

_computing_data_collection       'Bruker APEX2'
_computing_cell_refinement       'Bruker SAINT'
_computing_data_reduction        'Bruker SAINT'
_computing_structure_solution    'SHELXS-97 (Sheldrick 2008)'
_computing_structure_refinement  'SHELXL-2014 (Sheldrick, 2014)'
_computing_molecular_graphics    'Bruker SHELXTL'
_computing_publication_material  'Bruker SHELXTL'

_refine_special_details          
;
 ?
;
_refine_ls_structure_factor_coef Fsqd
_refine_ls_matrix_type           full
_refine_ls_weighting_scheme      calc
_refine_ls_weighting_details     
'w=1/[\s^2^(Fo^2^)+(0.1000P)^2^+0.5283P] where P=(Fo^2^+2Fc^2^)/3'
_atom_sites_solution_primary     ?
_atom_sites_solution_secondary   ?
_atom_sites_solution_hydrogens   geom
_refine_ls_hydrogen_treatment    constr
_refine_ls_extinction_method     none
_refine_ls_extinction_coef       .
_refine_ls_number_reflns         9511
_refine_ls_number_parameters     428
_refine_ls_number_restraints     0
_refine_ls_R_factor_all          0.1144
_refine_ls_R_factor_gt           0.0813
_refine_ls_wR_factor_ref         0.2295
_refine_ls_wR_factor_gt          0.2181
_refine_ls_goodness_of_fit_ref   1.393
_refine_ls_restrained_S_all      1.393
_refine_ls_shift/su_max          0.000
_refine_ls_shift/su_mean         0.000

loop_
_atom_site_label
_atom_site_type_symbol
_atom_site_fract_x
_atom_site_fract_y
_atom_site_fract_z
_atom_site_U_iso_or_equiv
_atom_site_adp_type
_atom_site_occupancy
_atom_site_site_symmetry_order
_atom_site_calc_flag
_atom_site_refinement_flags_posn
_atom_site_refinement_flags_adp
_atom_site_refinement_flags_occupancy
_atom_site_disorder_assembly
_atom_site_disorder_group
P1 P 0.52843(7) 0.83389(6) 0.71931(5) 0.01529(18) Uani 1 1 d . . . . .
Cl2 Cl 0.32990(11) 0.38838(8) 0.09804(8) 0.0472(3) Uani 1 1 d . . . . .
Cl1 Cl 0.09332(10) 0.36558(8) 0.18360(9) 0.0528(3) Uani 1 1 d . . . . .
O1 O 0.39739(19) 0.95089(16) 0.20056(13) 0.0167(4) Uani 1 1 d . . . . .
O2 O 0.3603(2) 0.66791(16) 0.33313(14) 0.0208(5) Uani 1 1 d . . . . .
N1 N 0.3769(2) 0.81160(18) 0.26944(15) 0.0141(5) Uani 1 1 d . . . . .
C1 C 0.4587(3) 0.9997(2) 0.37114(18) 0.0130(5) Uani 1 1 d . . . . .
C6 C 0.4103(3) 0.9226(2) 0.27600(19) 0.0140(5) Uani 1 1 d . . . . .
C5 C 0.4740(3) 0.9612(2) 0.45226(18) 0.0130(5) Uani 1 1 d . . . . .
C4 C 0.4396(3) 0.8481(2) 0.44293(18) 0.0139(5) Uani 1 1 d . . . . .
C2 C 0.5077(3) 0.8843(2) 0.61743(19) 0.0144(5) Uani 1 1 d . . . . .
C7 C 0.3899(3) 0.7680(2) 0.34851(19) 0.0157(6) Uani 1 1 d . . . . .
C3 C 0.4578(3) 0.8111(2) 0.52588(19) 0.0141(5) Uani 1 1 d . . . . .
H3 H 0.4353 0.7346 0.5180 0.017 Uiso 1 1 calc R U . . .
C32 C 0.4139(3) 0.8489(2) 0.7994(2) 0.0167(6) Uani 1 1 d . . . . .
C8 C 0.3365(3) 0.7370(2) 0.17121(19) 0.0159(6) Uani 1 1 d . . . . .
C20 C 0.7021(3) 0.8888(2) 0.7744(2) 0.0188(6) Uani 1 1 d . . . . .
C26 C 0.4845(3) 0.6861(2) 0.6765(2) 0.0218(6) Uani 1 1 d . . . . .
C9 C 0.4328(3) 0.7109(2) 0.1266(2) 0.0188(6) Uani 1 1 d . . . . .
C13 C 0.2044(3) 0.6994(2) 0.1233(2) 0.0177(6) Uani 1 1 d . . . . .
C25 C 0.7421(3) 0.8640(3) 0.8577(2) 0.0248(7) Uani 1 1 d . . . . .
H25 H 0.6773 0.8207 0.8884 0.030 Uiso 1 1 calc R U . . .
C14 C 0.5758(3) 0.7556(3) 0.1780(2) 0.0238(7) Uani 1 1 d . . . . .
H14 H 0.5791 0.7918 0.2480 0.029 Uiso 1 1 calc R U . . .
C17 C 0.1015(3) 0.7275(3) 0.1751(2) 0.0220(6) Uani 1 1 d . . . . .
H17 H 0.1482 0.8030 0.2217 0.026 Uiso 1 1 calc R U . . .
C37 C 0.2895(3) 0.8360(3) 0.7537(2) 0.0234(6) Uani 1 1 d . . . . .
H37 H 0.2717 0.8239 0.6850 0.028 Uiso 1 1 calc R U . . .
C10 C 0.3940(3) 0.6438(2) 0.0305(2) 0.0233(6) Uani 1 1 d . . . . .
H10 H 0.4575 0.6241 -0.0018 0.028 Uiso 1 1 calc R U . . .
C34 C 0.3423(3) 0.8726(3) 0.9544(2) 0.0256(7) Uani 1 1 d . . . . .
H34 H 0.3599 0.8848 1.0231 0.031 Uiso 1 1 calc R U . . .
C11 C 0.2658(3) 0.6055(2) -0.0184(2) 0.0235(7) Uani 1 1 d . . . . .
H11 H 0.2420 0.5604 -0.0840 0.028 Uiso 1 1 calc R U . . .
C35 C 0.2206(3) 0.8598(3) 0.9091(2) 0.0260(7) Uani 1 1 d . . . . .
H35 H 0.1542 0.8638 0.9469 0.031 Uiso 1 1 calc R U . . .
C33 C 0.4394(3) 0.8675(2) 0.8989(2) 0.0219(6) Uani 1 1 d . . . . .
H33 H 0.5240 0.8770 0.9300 0.026 Uiso 1 1 calc R U . . .
C21 C 0.7973(3) 0.9495(3) 0.7282(2) 0.0260(7) Uani 1 1 d . . . . .
H21 H 0.7711 0.9655 0.6707 0.031 Uiso 1 1 calc R U . . .
C12 C 0.1709(3) 0.6322(2) 0.0273(2) 0.0218(6) Uani 1 1 d . . . . .
H12 H 0.0824 0.6046 -0.0070 0.026 Uiso 1 1 calc R U . . .
C31 C 0.5812(4) 0.6477(3) 0.6496(2) 0.0295(7) Uani 1 1 d . . . . .
H31 H 0.6680 0.6991 0.6500 0.035 Uiso 1 1 calc R U . . .
C36 C 0.1939(3) 0.8410(3) 0.8083(2) 0.0268(7) Uani 1 1 d . . . . .
H36 H 0.1093 0.8316 0.7775 0.032 Uiso 1 1 calc R U . . .
C24 C 0.8754(3) 0.9021(3) 0.8956(2) 0.0303(8) Uani 1 1 d . . . . .
H24 H 0.9023 0.8852 0.9525 0.036 Uiso 1 1 calc R U . . .
C27 C 0.3588(4) 0.6108(3) 0.6741(3) 0.0340(8) Uani 1 1 d . . . . .
H27 H 0.2916 0.6359 0.6921 0.041 Uiso 1 1 calc R U . . .
C15 C 0.6275(4) 0.6656(3) 0.1761(3) 0.0349(8) Uani 1 1 d . . . . .
H15A H 0.5652 0.6072 0.1993 0.052 Uiso 1 1 calc R U . . .
H15B H 0.7148 0.6973 0.2185 0.052 Uiso 1 1 calc R U . . .
H15C H 0.6359 0.6342 0.1091 0.052 Uiso 1 1 calc R U . . .
C23 C 0.9689(3) 0.9642(3) 0.8513(3) 0.0315(8) Uani 1 1 d . . . . .
H23 H 1.0606 0.9922 0.8788 0.038 Uiso 1 1 calc R U . . .
C38 C 0.2388(4) 0.4564(3) 0.1592(2) 0.0295(7) Uani 1 1 d . . . . .
H38A H 0.2949 0.5090 0.2216 0.035 Uiso 1 1 calc R U . . .
H38B H 0.2161 0.4994 0.1189 0.035 Uiso 1 1 calc R U . . .
C29 C 0.4274(5) 0.4619(3) 0.6205(3) 0.0420(10) Uani 1 1 d . . . . .
H29 H 0.4079 0.3851 0.6019 0.050 Uiso 1 1 calc R U . . .
C30 C 0.5527(4) 0.5365(3) 0.6226(2) 0.0365(9) Uani 1 1 d . . . . .
H30 H 0.6201 0.5115 0.6053 0.044 Uiso 1 1 calc R U . . .
C22 C 0.9312(3) 0.9866(3) 0.7669(3) 0.0315(8) Uani 1 1 d . . . . .
H22 H 0.9970 1.0275 0.7353 0.038 Uiso 1 1 calc R U . . .
C19 C 0.0423(3) 0.6477(3) 0.2347(3) 0.0341(8) Uani 1 1 d . . . . .
H19A H 0.0014 0.5721 0.1916 0.051 Uiso 1 1 calc R U . . .
H19B H -0.0254 0.6661 0.2665 0.051 Uiso 1 1 calc R U . . .
H19C H 0.1127 0.6535 0.2846 0.051 Uiso 1 1 calc R U . . .
C18 C -0.0101(3) 0.7302(3) 0.1062(2) 0.0310(8) Uani 1 1 d . . . . .
H18A H 0.0284 0.7834 0.0693 0.046 Uiso 1 1 calc R U . . .
H18B H -0.0706 0.7524 0.1445 0.046 Uiso 1 1 calc R U . . .
H18C H -0.0596 0.6566 0.0607 0.046 Uiso 1 1 calc R U . . .
C16 C 0.6647(3) 0.8446(3) 0.1355(3) 0.0375(8) Uani 1 1 d . . . . .
H16A H 0.6658 0.8114 0.0672 0.056 Uiso 1 1 calc R U . . .
H16B H 0.7554 0.8777 0.1731 0.056 Uiso 1 1 calc R U . . .
H16C H 0.6300 0.9019 0.1391 0.056 Uiso 1 1 calc R U . . .
C28 C 0.3291(4) 0.4982(3) 0.6455(3) 0.0419(9) Uani 1 1 d . . . . .
H28 H 0.2417 0.4463 0.6431 0.050 Uiso 1 1 calc R U . . .
C40 C 0.0979(5) 0.5154(5) 0.4444(4) 0.0712(15) Uani 1 1 d . . . . .
H40 H 0.1648 0.5267 0.4049 0.085 Uiso 1 1 calc R U . . .
C39 C 0.0686(6) 0.6059(6) 0.4902(4) 0.0791(18) Uani 1 1 d . . . . .
H39 H 0.1178 0.6772 0.4834 0.095 Uiso 1 1 calc R U . . .
C41 C 0.0318(6) 0.4096(5) 0.4551(4) 0.0779(17) Uani 1 1 d . . . . .
H41 H 0.0552 0.3504 0.4258 0.094 Uiso 1 1 calc R U . . .

loop_
_atom_site_aniso_label
_atom_site_aniso_U_11
_atom_site_aniso_U_22
_atom_site_aniso_U_33
_atom_site_aniso_U_23
_atom_site_aniso_U_13
_atom_site_aniso_U_12
P1 0.0196(4) 0.0189(4) 0.0092(3) 0.0053(3) 0.0026(3) 0.0088(3)
Cl2 0.0614(7) 0.0331(5) 0.0578(6) 0.0157(4) 0.0354(5) 0.0244(5)
Cl1 0.0437(6) 0.0321(5) 0.0739(8) 0.0083(5) 0.0276(5) 0.0066(4)
O1 0.0220(10) 0.0199(10) 0.0066(9) 0.0037(7) 0.0016(7) 0.0067(9)
O2 0.0322(12) 0.0140(10) 0.0140(10) 0.0024(8) 0.0035(8) 0.0079(9)
N1 0.0190(12) 0.0145(12) 0.0054(10) 0.0005(8) 0.0015(9) 0.0044(10)
C1 0.0141(13) 0.0175(14) 0.0076(12) 0.0036(10) 0.0022(10) 0.0063(11)
C6 0.0137(13) 0.0188(14) 0.0097(12) 0.0044(10) 0.0048(10) 0.0059(11)
C5 0.0125(13) 0.0183(14) 0.0091(12) 0.0031(10) 0.0032(10) 0.0075(11)
C4 0.0167(13) 0.0180(14) 0.0075(12) 0.0036(10) 0.0038(10) 0.0072(11)
C2 0.0163(13) 0.0184(14) 0.0093(12) 0.0039(10) 0.0043(10) 0.0075(11)
C7 0.0171(14) 0.0191(14) 0.0103(13) 0.0045(11) 0.0021(10) 0.0066(12)
C3 0.0160(13) 0.0164(14) 0.0112(12) 0.0048(10) 0.0036(10) 0.0069(11)
C32 0.0196(14) 0.0159(14) 0.0135(13) 0.0055(11) 0.0047(11) 0.0048(12)
C8 0.0220(15) 0.0147(13) 0.0087(12) 0.0026(10) 0.0038(11) 0.0051(12)
C20 0.0225(15) 0.0201(15) 0.0148(13) 0.0027(11) 0.0000(11) 0.0118(12)
C26 0.0326(17) 0.0219(15) 0.0134(14) 0.0074(11) 0.0010(12) 0.0127(14)
C9 0.0201(15) 0.0212(15) 0.0133(13) 0.0048(11) 0.0049(11) 0.0060(12)
C13 0.0189(14) 0.0191(14) 0.0125(13) 0.0046(11) 0.0025(11) 0.0048(12)
C25 0.0303(17) 0.0292(17) 0.0181(15) 0.0087(13) 0.0034(13) 0.0143(14)
C14 0.0201(15) 0.0327(17) 0.0136(14) 0.0002(12) 0.0020(11) 0.0089(13)
C17 0.0173(14) 0.0225(15) 0.0210(15) 0.0017(12) 0.0004(12) 0.0055(12)
C37 0.0242(16) 0.0283(17) 0.0176(15) 0.0066(12) 0.0033(12) 0.0102(14)
C10 0.0268(16) 0.0223(16) 0.0176(14) 0.0016(12) 0.0085(12) 0.0079(13)
C34 0.0353(18) 0.0260(17) 0.0144(14) 0.0066(12) 0.0085(13) 0.0098(14)
C11 0.0310(17) 0.0198(15) 0.0124(14) -0.0007(11) 0.0020(12) 0.0056(13)
C35 0.0251(16) 0.0267(17) 0.0252(16) 0.0079(13) 0.0128(13) 0.0073(14)
C33 0.0245(16) 0.0269(16) 0.0137(14) 0.0068(12) 0.0037(12) 0.0088(13)
C21 0.0223(16) 0.0330(18) 0.0274(17) 0.0114(14) 0.0048(13) 0.0145(14)
C12 0.0234(15) 0.0191(15) 0.0143(14) 0.0015(11) -0.0060(12) 0.0028(13)
C31 0.039(2) 0.0296(18) 0.0232(16) 0.0050(13) 0.0068(14) 0.0181(16)
C36 0.0199(16) 0.0323(18) 0.0267(17) 0.0092(14) 0.0063(13) 0.0079(14)
C24 0.0288(18) 0.039(2) 0.0231(16) 0.0035(14) -0.0018(14) 0.0177(16)
C27 0.045(2) 0.0228(17) 0.0354(19) 0.0104(14) 0.0117(16) 0.0125(16)
C15 0.0326(19) 0.047(2) 0.0330(19) 0.0187(16) 0.0061(15) 0.0203(17)
C23 0.0211(16) 0.0346(19) 0.0344(19) 0.0008(15) -0.0024(14) 0.0128(15)
C38 0.0376(19) 0.0226(16) 0.0263(17) 0.0043(13) 0.0093(14) 0.0107(15)
C29 0.085(3) 0.0260(19) 0.0220(17) 0.0068(14) 0.0107(18) 0.029(2)
C30 0.058(3) 0.034(2) 0.0246(17) 0.0042(14) 0.0072(16) 0.0281(19)
C22 0.0214(16) 0.036(2) 0.039(2) 0.0140(16) 0.0068(14) 0.0114(15)
C19 0.0286(18) 0.047(2) 0.0301(18) 0.0161(16) 0.0131(15) 0.0147(17)
C18 0.0252(17) 0.040(2) 0.0277(17) 0.0102(15) 0.0028(14) 0.0128(15)
C16 0.0246(18) 0.035(2) 0.052(2) 0.0164(17) 0.0047(16) 0.0092(16)
C28 0.054(2) 0.0240(18) 0.043(2) 0.0129(16) 0.0135(19) 0.0076(18)
C40 0.060(3) 0.106(5) 0.045(3) 0.028(3) 0.022(2) 0.024(3)
C39 0.068(4) 0.114(5) 0.042(3) 0.030(3) 0.010(3) 0.017(3)
C41 0.078(4) 0.097(5) 0.045(3) 0.016(3) 0.014(3) 0.022(3)

_geom_special_details            
;
 All esds (except the esd in the dihedral angle between two l.s. planes)
 are estimated using the full covariance matrix.  The cell esds are taken
 into account individually in the estimation of esds in distances, angles
 and torsion angles; correlations between esds in cell parameters are only
 used when they are defined by crystal symmetry.  An approximate (isotropic)
 treatment of cell esds is used for estimating esds involving l.s. planes.
;

loop_
_geom_bond_atom_site_label_1
_geom_bond_atom_site_label_2
_geom_bond_distance
_geom_bond_site_symmetry_2
_geom_bond_publ_flag
P1 C2 1.781(3) . ?
P1 C32 1.800(3) . ?
P1 C20 1.809(3) . ?
P1 C26 1.818(3) . ?
Cl2 C38 1.752(3) . ?
Cl1 C38 1.738(4) . ?
O1 C6 1.241(3) . ?
O2 C7 1.235(3) . ?
N1 C6 1.391(3) . ?
N1 C7 1.413(3) . ?
N1 C8 1.453(3) . ?
C1 C5 1.401(4) . ?
C1 C6 1.432(4) . ?
C1 C2 1.445(4) 2_676 ?
C5 C4 1.410(4) . ?
C5 C5 1.439(5) 2_676 ?
C4 C3 1.420(4) . ?
C4 C7 1.440(4) . ?
C2 C3 1.374(4) . ?
C2 C1 1.445(4) 2_676 ?
C3 H3 0.9500 . ?
C32 C33 1.375(4) . ?
C32 C37 1.402(4) . ?
C8 C9 1.390(4) . ?
C8 C13 1.407(4) . ?
C20 C21 1.389(4) . ?
C20 C25 1.393(4) . ?
C26 C27 1.373(5) . ?
C26 C31 1.390(4) . ?
C9 C10 1.394(4) . ?
C9 C14 1.516(4) . ?
C13 C12 1.396(4) . ?
C13 C17 1.514(4) . ?
C25 C24 1.379(4) . ?
C25 H25 0.9500 . ?
C14 C15 1.525(5) . ?
C14 C16 1.529(5) . ?
C14 H14 1.0000 . ?
C17 C19 1.521(5) . ?
C17 C18 1.534(4) . ?
C17 H17 1.0000 . ?
C37 C36 1.369(4) . ?
C37 H37 0.9500 . ?
C10 C11 1.375(4) . ?
C10 H10 0.9500 . ?
C34 C35 1.374(5) . ?
C34 C33 1.391(4) . ?
C34 H34 0.9500 . ?
C11 C12 1.386(4) . ?
C11 H11 0.9500 . ?
C35 C36 1.393(4) . ?
C35 H35 0.9500 . ?
C33 H33 0.9500 . ?
C21 C22 1.388(4) . ?
C21 H21 0.9500 . ?
C12 H12 0.9500 . ?
C31 C30 1.375(5) . ?
C31 H31 0.9500 . ?
C36 H36 0.9500 . ?
C24 C23 1.368(5) . ?
C24 H24 0.9500 . ?
C27 C28 1.391(5) . ?
C27 H27 0.9500 . ?
C15 H15A 0.9800 . ?
C15 H15B 0.9800 . ?
C15 H15C 0.9800 . ?
C23 C22 1.383(5) . ?
C23 H23 0.9500 . ?
C38 H38A 0.9900 . ?
C38 H38B 0.9900 . ?
C29 C30 1.368(6) . ?
C29 C28 1.383(6) . ?
C29 H29 0.9500 . ?
C30 H30 0.9500 . ?
C22 H22 0.9500 . ?
C19 H19A 0.9800 . ?
C19 H19B 0.9800 . ?
C19 H19C 0.9800 . ?
C18 H18A 0.9800 . ?
C18 H18B 0.9800 . ?
C18 H18C 0.9800 . ?
C16 H16A 0.9800 . ?
C16 H16B 0.9800 . ?
C16 H16C 0.9800 . ?
C28 H28 0.9500 . ?
C40 C41 1.400(8) . ?
C40 C39 1.415(9) . ?
C40 H40 0.9500 . ?
C39 C41 1.381(8) 2_566 ?
C39 H39 0.9500 . ?
C41 C39 1.381(8) 2_566 ?
C41 H41 0.9500 . ?

loop_
_geom_angle_atom_site_label_1
_geom_angle_atom_site_label_2
_geom_angle_atom_site_label_3
_geom_angle
_geom_angle_site_symmetry_1
_geom_angle_site_symmetry_3
_geom_angle_publ_flag
C2 P1 C32 110.68(13) . . ?
C2 P1 C20 110.90(13) . . ?
C32 P1 C20 116.93(13) . . ?
C2 P1 C26 109.15(13) . . ?
C32 P1 C26 105.25(14) . . ?
C20 P1 C26 103.27(13) . . ?
C6 N1 C7 125.7(2) . . ?
C6 N1 C8 115.8(2) . . ?
C7 N1 C8 118.2(2) . . ?
C5 C1 C6 119.2(2) . . ?
C5 C1 C2 120.8(2) . 2_676 ?
C6 C1 C2 120.0(2) . 2_676 ?
O1 C6 N1 119.6(2) . . ?
O1 C6 C1 122.8(2) . . ?
N1 C6 C1 117.6(2) . . ?
C1 C5 C4 121.7(2) . . ?
C1 C5 C5 119.4(3) . 2_676 ?
C4 C5 C5 118.9(3) . 2_676 ?
C5 C4 C3 120.8(2) . . ?
C5 C4 C7 120.7(2) . . ?
C3 C4 C7 118.5(2) . . ?
C3 C2 C1 119.2(2) . 2_676 ?
C3 C2 P1 119.3(2) . . ?
C1 C2 P1 121.51(19) 2_676 . ?
O2 C7 N1 119.7(2) . . ?
O2 C7 C4 125.1(2) . . ?
N1 C7 C4 115.1(2) . . ?
C2 C3 C4 120.9(3) . . ?
C2 C3 H3 119.5 . . ?
C4 C3 H3 119.5 . . ?
C33 C32 C37 119.8(3) . . ?
C33 C32 P1 124.4(2) . . ?
C37 C32 P1 115.8(2) . . ?
C9 C8 C13 122.8(2) . . ?
C9 C8 N1 118.1(2) . . ?
C13 C8 N1 119.0(2) . . ?
C21 C20 C25 119.6(3) . . ?
C21 C20 P1 119.0(2) . . ?
C25 C20 P1 121.2(2) . . ?
C27 C26 C31 118.9(3) . . ?
C27 C26 P1 121.4(2) . . ?
C31 C26 P1 119.7(3) . . ?
C8 C9 C10 117.4(3) . . ?
C8 C9 C14 122.1(2) . . ?
C10 C9 C14 120.5(3) . . ?
C12 C13 C8 117.4(3) . . ?
C12 C13 C17 121.3(3) . . ?
C8 C13 C17 121.3(2) . . ?
C24 C25 C20 120.3(3) . . ?
C24 C25 H25 119.8 . . ?
C20 C25 H25 119.8 . . ?
C9 C14 C15 113.1(3) . . ?
C9 C14 C16 110.1(3) . . ?
C15 C14 C16 111.5(3) . . ?
C9 C14 H14 107.3 . . ?
C15 C14 H14 107.3 . . ?
C16 C14 H14 107.3 . . ?
C13 C17 C19 110.6(3) . . ?
C13 C17 C18 113.6(3) . . ?
C19 C17 C18 109.8(3) . . ?
C13 C17 H17 107.5 . . ?
C19 C17 H17 107.5 . . ?
C18 C17 H17 107.5 . . ?
C36 C37 C32 119.8(3) . . ?
C36 C37 H37 120.1 . . ?
C32 C37 H37 120.1 . . ?
C11 C10 C9 121.3(3) . . ?
C11 C10 H10 119.4 . . ?
C9 C10 H10 119.4 . . ?
C35 C34 C33 119.5(3) . . ?
C35 C34 H34 120.3 . . ?
C33 C34 H34 120.3 . . ?
C10 C11 C12 120.5(3) . . ?
C10 C11 H11 119.7 . . ?
C12 C11 H11 119.7 . . ?
C34 C35 C36 120.5(3) . . ?
C34 C35 H35 119.8 . . ?
C36 C35 H35 119.8 . . ?
C32 C33 C34 120.4(3) . . ?
C32 C33 H33 119.8 . . ?
C34 C33 H33 119.8 . . ?
C22 C21 C20 119.5(3) . . ?
C22 C21 H21 120.3 . . ?
C20 C21 H21 120.3 . . ?
C11 C12 C13 120.5(3) . . ?
C11 C12 H12 119.7 . . ?
C13 C12 H12 119.7 . . ?
C30 C31 C26 120.9(3) . . ?
C30 C31 H31 119.5 . . ?
C26 C31 H31 119.5 . . ?
C37 C36 C35 120.0(3) . . ?
C37 C36 H36 120.0 . . ?
C35 C36 H36 120.0 . . ?
C23 C24 C25 119.9(3) . . ?
C23 C24 H24 120.0 . . ?
C25 C24 H24 120.0 . . ?
C26 C27 C28 120.4(3) . . ?
C26 C27 H27 119.8 . . ?
C28 C27 H27 119.8 . . ?
C14 C15 H15A 109.5 . . ?
C14 C15 H15B 109.5 . . ?
H15A C15 H15B 109.5 . . ?
C14 C15 H15C 109.5 . . ?
H15A C15 H15C 109.5 . . ?
H15B C15 H15C 109.5 . . ?
C24 C23 C22 120.6(3) . . ?
C24 C23 H23 119.7 . . ?
C22 C23 H23 119.7 . . ?
Cl1 C38 Cl2 112.51(18) . . ?
Cl1 C38 H38A 109.1 . . ?
Cl2 C38 H38A 109.1 . . ?
Cl1 C38 H38B 109.1 . . ?
Cl2 C38 H38B 109.1 . . ?
H38A C38 H38B 107.8 . . ?
C30 C29 C28 120.1(3) . . ?
C30 C29 H29 120.0 . . ?
C28 C29 H29 120.0 . . ?
C29 C30 C31 120.0(3) . . ?
C29 C30 H30 120.0 . . ?
C31 C30 H30 120.0 . . ?
C23 C22 C21 120.1(3) . . ?
C23 C22 H22 119.9 . . ?
C21 C22 H22 119.9 . . ?
C17 C19 H19A 109.5 . . ?
C17 C19 H19B 109.5 . . ?
H19A C19 H19B 109.5 . . ?
C17 C19 H19C 109.5 . . ?
H19A C19 H19C 109.5 . . ?
H19B C19 H19C 109.5 . . ?
C17 C18 H18A 109.5 . . ?
C17 C18 H18B 109.5 . . ?
H18A C18 H18B 109.5 . . ?
C17 C18 H18C 109.5 . . ?
H18A C18 H18C 109.5 . . ?
H18B C18 H18C 109.5 . . ?
C14 C16 H16A 109.5 . . ?
C14 C16 H16B 109.5 . . ?
H16A C16 H16B 109.5 . . ?
C14 C16 H16C 109.5 . . ?
H16A C16 H16C 109.5 . . ?
H16B C16 H16C 109.5 . . ?
C29 C28 C27 119.8(4) . . ?
C29 C28 H28 120.1 . . ?
C27 C28 H28 120.1 . . ?
C41 C40 C39 122.3(5) . . ?
C41 C40 H40 118.8 . . ?
C39 C40 H40 118.8 . . ?
C41 C39 C40 119.8(6) 2_566 . ?
C41 C39 H39 120.1 2_566 . ?
C40 C39 H39 120.1 . . ?
C39 C41 C40 117.8(6) 2_566 . ?
C39 C41 H41 121.1 2_566 . ?
C40 C41 H41 121.1 . . ?

_refine_diff_density_max         2.151
_refine_diff_density_min         -0.687
_refine_diff_density_rms         0.110

_shelxl_version_number           2014-3

_shelx_res_file                  
;
TITL PMSK25_0m_a.res in P-1
CELL  0.71073  11.0052  13.5844  14.2986  103.374   94.280  111.830
ZERR   1.000   0.0006   0.0007   0.0008    0.002    0.003    0.002
LATT 1
SFAC C  H  N  O  P  Cl
UNIT 82  76  2  4  2  4
L.S. 10
ACTA
BOND $H
FMAP 2
PLAN 20
SIZE 0.23 0.12 0.06
TEMP -178.340
WGHT    0.100000    0.528280
FVAR       6.40025
P1    5    0.528433    0.833893    0.719312    11.00000    0.01961    0.01886 =
         0.00921    0.00534    0.00263    0.00883
CL2   6    0.329902    0.388385    0.098035    11.00000    0.06138    0.03313 =
         0.05779    0.01565    0.03543    0.02436
CL1   6    0.093318    0.365583    0.183596    11.00000    0.04369    0.03215 =
         0.07390    0.00827    0.02759    0.00658
O1    4    0.397389    0.950895    0.200561    11.00000    0.02198    0.01988 =
         0.00657    0.00372    0.00160    0.00672
O2    4    0.360349    0.667913    0.333133    11.00000    0.03223    0.01401 =
         0.01403    0.00241    0.00347    0.00788
N1    3    0.376886    0.811596    0.269443    11.00000    0.01899    0.01449 =
         0.00543    0.00047    0.00147    0.00442
C1    1    0.458747    0.999689    0.371144    11.00000    0.01412    0.01745 =
         0.00756    0.00358    0.00218    0.00633
C6    1    0.410310    0.922593    0.275996    11.00000    0.01370    0.01880 =
         0.00972    0.00438    0.00484    0.00589
C5    1    0.474001    0.961227    0.452265    11.00000    0.01250    0.01829 =
         0.00914    0.00315    0.00319    0.00747
C4    1    0.439551    0.848074    0.442926    11.00000    0.01675    0.01805 =
         0.00751    0.00361    0.00377    0.00724
C2    1    0.507677    0.884272    0.617426    11.00000    0.01629    0.01843 =
         0.00928    0.00392    0.00432    0.00751
C7    1    0.389873    0.768026    0.348507    11.00000    0.01710    0.01907 =
         0.01034    0.00449    0.00213    0.00658
C3    1    0.457846    0.811055    0.525880    11.00000    0.01595    0.01636 =
         0.01116    0.00479    0.00364    0.00689
AFIX  43
H3    2    0.435329    0.734621    0.517987    11.00000   -1.20000
AFIX   0
C32   1    0.413858    0.848894    0.799364    11.00000    0.01963    0.01594 =
         0.01351    0.00547    0.00475    0.00482
C8    1    0.336513    0.737048    0.171211    11.00000    0.02202    0.01475 =
         0.00866    0.00258    0.00376    0.00513
C20   1    0.702052    0.888775    0.774406    11.00000    0.02253    0.02013 =
         0.01481    0.00275   -0.00003    0.01178
C26   1    0.484522    0.686109    0.676510    11.00000    0.03261    0.02192 =
         0.01336    0.00740    0.00101    0.01266
C9    1    0.432787    0.710937    0.126574    11.00000    0.02006    0.02125 =
         0.01332    0.00483    0.00487    0.00596
C13   1    0.204441    0.699403    0.123335    11.00000    0.01888    0.01909 =
         0.01252    0.00464    0.00253    0.00478
C25   1    0.742121    0.864025    0.857660    11.00000    0.03031    0.02919 =
         0.01811    0.00866    0.00337    0.01427
AFIX  43
H25   2    0.677300    0.820709    0.888395    11.00000   -1.20000
AFIX   0
C14   1    0.575824    0.755581    0.177996    11.00000    0.02012    0.03267 =
         0.01355    0.00020    0.00202    0.00894
AFIX  13
H14   2    0.579077    0.791837    0.248030    11.00000   -1.20000
AFIX   0
C17   1    0.101527    0.727497    0.175112    11.00000    0.01727    0.02248 =
         0.02101    0.00171    0.00039    0.00547
AFIX  13
H17   2    0.148178    0.802954    0.221724    11.00000   -1.20000
AFIX   0
C37   1    0.289536    0.836012    0.753706    11.00000    0.02416    0.02833 =
         0.01763    0.00665    0.00330    0.01022
AFIX  43
H37   2    0.271701    0.823862    0.685019    11.00000   -1.20000
AFIX   0
C10   1    0.394031    0.643785    0.030502    11.00000    0.02677    0.02230 =
         0.01757    0.00159    0.00847    0.00791
AFIX  43
H10   2    0.457491    0.624093   -0.001795    11.00000   -1.20000
AFIX   0
C34   1    0.342260    0.872563    0.954438    11.00000    0.03529    0.02600 =
         0.01438    0.00656    0.00850    0.00980
AFIX  43
H34   2    0.359867    0.884750    1.023142    11.00000   -1.20000
AFIX   0
C11   1    0.265783    0.605523   -0.018387    11.00000    0.03098    0.01985 =
         0.01237   -0.00073    0.00198    0.00560
AFIX  43
H11   2    0.241974    0.560425   -0.084015    11.00000   -1.20000
AFIX   0
C35   1    0.220615    0.859790    0.909141    11.00000    0.02515    0.02665 =
         0.02515    0.00792    0.01279    0.00734
AFIX  43
H35   2    0.154231    0.863816    0.946861    11.00000   -1.20000
AFIX   0
C33   1    0.439414    0.867512    0.898922    11.00000    0.02446    0.02686 =
         0.01372    0.00682    0.00374    0.00877
AFIX  43
H33   2    0.523967    0.876985    0.929984    11.00000   -1.20000
AFIX   0
C21   1    0.797336    0.949512    0.728231    11.00000    0.02231    0.03297 =
         0.02740    0.01140    0.00478    0.01450
AFIX  43
H21   2    0.771128    0.965540    0.670657    11.00000   -1.20000
AFIX   0
C12   1    0.170913    0.632211    0.027300    11.00000    0.02338    0.01906 =
         0.01434    0.00145   -0.00600    0.00282
AFIX  43
H12   2    0.082373    0.604553   -0.007022    11.00000   -1.20000
AFIX   0
C31   1    0.581155    0.647744    0.649629    11.00000    0.03876    0.02960 =
         0.02318    0.00501    0.00676    0.01806
AFIX  43
H31   2    0.668045    0.699068    0.649956    11.00000   -1.20000
AFIX   0
C36   1    0.193889    0.840979    0.808313    11.00000    0.01987    0.03234 =
         0.02666    0.00917    0.00631    0.00788
AFIX  43
H36   2    0.109272    0.831598    0.777455    11.00000   -1.20000
AFIX   0
C24   1    0.875435    0.902116    0.895644    11.00000    0.02877    0.03890 =
         0.02314    0.00350   -0.00180    0.01769
AFIX  43
H24   2    0.902310    0.885246    0.952537    11.00000   -1.20000
AFIX   0
C27   1    0.358758    0.610840    0.674107    11.00000    0.04485    0.02284 =
         0.03536    0.01044    0.01169    0.01247
AFIX  43
H27   2    0.291611    0.635857    0.692107    11.00000   -1.20000
AFIX   0
C15   1    0.627541    0.665550    0.176051    11.00000    0.03263    0.04706 =
         0.03297    0.01869    0.00609    0.02026
AFIX 137
H15A  2    0.565197    0.607237    0.199299    11.00000   -1.50000
H15B  2    0.714770    0.697301    0.218534    11.00000   -1.50000
H15C  2    0.635897    0.634247    0.109068    11.00000   -1.50000
AFIX   0
C23   1    0.968925    0.964205    0.851330    11.00000    0.02106    0.03462 =
         0.03437    0.00082   -0.00239    0.01278
AFIX  43
H23   2    1.060562    0.992172    0.878793    11.00000   -1.20000
AFIX   0
C38   1    0.238831    0.456415    0.159245    11.00000    0.03762    0.02263 =
         0.02631    0.00433    0.00933    0.01074
AFIX  23
H38A  2    0.294852    0.508987    0.221554    11.00000   -1.20000
H38B  2    0.216133    0.499447    0.118894    11.00000   -1.20000
AFIX   0
C29   1    0.427434    0.461887    0.620497    11.00000    0.08492    0.02595 =
         0.02200    0.00680    0.01067    0.02940
AFIX  43
H29   2    0.407890    0.385052    0.601897    11.00000   -1.20000
AFIX   0
C30   1    0.552739    0.536524    0.622565    11.00000    0.05810    0.03362 =
         0.02461    0.00417    0.00722    0.02811
AFIX  43
H30   2    0.620139    0.511515    0.605300    11.00000   -1.20000
AFIX   0
C22   1    0.931184    0.986617    0.766875    11.00000    0.02141    0.03595 =
         0.03923    0.01395    0.00682    0.01137
AFIX  43
H22   2    0.996967    1.027471    0.735264    11.00000   -1.20000
AFIX   0
C19   1    0.042317    0.647681    0.234742    11.00000    0.02863    0.04739 =
         0.03009    0.01614    0.01306    0.01474
AFIX 137
H19A  2    0.001441    0.572053    0.191565    11.00000   -1.50000
H19B  2   -0.025389    0.666054    0.266526    11.00000   -1.50000
H19C  2    0.112740    0.653498    0.284564    11.00000   -1.50000
AFIX   0
C18   1   -0.010148    0.730233    0.106165    11.00000    0.02517    0.03986 =
         0.02773    0.01020    0.00277    0.01284
AFIX 137
H18A  2    0.028389    0.783397    0.069328    11.00000   -1.50000
H18B  2   -0.070604    0.752409    0.144462    11.00000   -1.50000
H18C  2   -0.059563    0.656641    0.060664    11.00000   -1.50000
AFIX   0
C16   1    0.664735    0.844648    0.135520    11.00000    0.02457    0.03527 =
         0.05188    0.01643    0.00472    0.00918
AFIX 137
H16A  2    0.665807    0.811406    0.067183    11.00000   -1.50000
H16B  2    0.755378    0.877672    0.173068    11.00000   -1.50000
H16C  2    0.630002    0.901947    0.139089    11.00000   -1.50000
AFIX   0
C28   1    0.329137    0.498173    0.645464    11.00000    0.05396    0.02396 =
         0.04319    0.01288    0.01346    0.00762
AFIX  43
H28   2    0.241721    0.446347    0.643060    11.00000   -1.20000
AFIX   0
C40   1    0.097873    0.515364    0.444367    11.00000    0.06005    0.10596 =
         0.04468    0.02782    0.02234    0.02367
AFIX  43
H40   2    0.164782    0.526726    0.404889    11.00000   -1.20000
AFIX   0
C39   1    0.068564    0.605941    0.490196    11.00000    0.06796    0.11407 =
         0.04229    0.03047    0.00956    0.01719
AFIX  43
H39   2    0.117770    0.677249    0.483380    11.00000   -1.20000
AFIX   0
C41   1    0.031763    0.409583    0.455137    11.00000    0.07818    0.09708 =
         0.04535    0.01615    0.01373    0.02244
AFIX  43
H41   2    0.055160    0.350411    0.425794    11.00000   -1.20000
AFIX   0
HKLF 4

REM  PMSK25_0m_a.res in P-1
REM R1 =  0.0813 for    6960 Fo > 4sig(Fo)  and  0.1144 for all    9511 data
REM    428 parameters refined using      0 restraints

END

WGHT      0.1133      2.5972

REM Highest difference peak  2.151,  deepest hole -0.687,  1-sigma level  0.110
Q1    1   0.0844  0.3106  0.4162  11.00000  0.05    2.15
Q2    1   0.4643  0.7588  0.7077  11.00000  0.05    1.23
Q3    1   0.5993  0.9132  0.7481  11.00000  0.05    0.71
Q4    1   0.0000  0.5000  0.5000  10.50000  0.05    0.65
Q5    1   0.2534  0.3121  0.0846  11.00000  0.05    0.61
Q6    1   0.5025  0.9380  0.6227  11.00000  0.05    0.57
Q7    1   0.4606  0.8291  0.4772  11.00000  0.05    0.53
Q8    1   0.4387  0.8982  0.4524  11.00000  0.05    0.52
Q9    1   0.4169  0.8781  0.2805  11.00000  0.05    0.49
Q10   1   0.0331  0.2860  0.1803  11.00000  0.05    0.44
Q11   1   0.3862  0.7833  0.2970  11.00000  0.05    0.43
Q12   1   0.6869  0.7843  0.8549  11.00000  0.05    0.42
Q13   1   0.5813  0.7048  0.1640  11.00000  0.05    0.41
Q14   1   0.4776  0.9849  0.4086  11.00000  0.05    0.41
Q15   1   0.5000  1.0000  0.5000  10.50000  0.05    0.40
Q16   1   0.3415  0.8778  0.1958  11.00000  0.05    0.40
Q17   1   0.5167  0.7398  0.1495  11.00000  0.05    0.40
Q18   1   0.4024  0.6390  0.3791  11.00000  0.05    0.39
Q19   1   0.6325  0.7912  0.1638  11.00000  0.05    0.39
Q20   1   0.3791  0.7301  0.5145  11.00000  0.05    0.39
;
_shelx_res_checksum              77187
# SQUEEZE RESULTS (APPEND TO CIF)
# Note: Data are Listed for all Voids in the P1 Unit Cell
# i.e. Centre of Gravity, Solvent Accessible Volume,
# Recovered number of Electrons in the Void and
# Details about the Squeezed Material
loop_
_platon_squeeze_void_nr
_platon_squeeze_void_average_x
_platon_squeeze_void_average_y
_platon_squeeze_void_average_z
_platon_squeeze_void_volume
_platon_squeeze_void_count_electrons
_platon_squeeze_void_content
1 0.000 0.000 0.500 253 42 ' '
_platon_squeeze_details          
;
;
#;
# ?
#; 
#===END
